# Supplementary material for: Genome-wide identification and expression analysis of the U-box E3 ubiquitin ligase gene family related to bacterial wilt resistance in tobacco (Nicotiana tabacum L.) and eggplant (Solanum melongena L.)
Source: Front Plant Sci. 2024 Jul 30;15:1425651. doi: 10.3389/fpls.2024.1425651 (PMC11319268; doi:10.3389/fpls.2024.1425651)
Supplement: Supplementary file 3 [file Table_1.xlsx]

## Sheet: Real-time PCR primers
Table S1 Real-time PCR primers.
Gene	Primer	Sequence(5-3)
NtActin	NtActin F	ACCTCTATGGCAACATTGTGCTCAG
	NtActin R	CTGGGAGCCAAAGCGGTGATT
NtU-box1	NtU-box1 F	TCACATTTGTCGTCGTCTT
	NtU-box1 R	CAGGCACAGTTAGAGCATA
NtU-box2	NtU-box2 F	AGCAGCACGACTCAAAGAA
	NtU-box2 R	TCAACATCATGGACCGATA
NtU-box3	NtU-box3 F	GACATGGATTGAGGGTGGA
	NtU-box3 R	CCCTAAGAATCTCCGTTGC
NtU-box4	NtU-box4 F	GAGCCAATTTGTCCTAC
	NtU-box4 R	AACACCTAATGCCTTTT
NtU-box5	NtU-box5 F	TCAACGTGCCCTGTAAC
	NtU-box5 R	CCATTAGCCTCGAACAA
NtU-box34	NtU-box34 F	GAAGTTTAGACCCTTTGGATG
	NtU-box34 R	CGACCTGGTTACAGGACAC
NtU-box35	NtU-box35 F	AAGTTTAGACCCTTTGGATG
	NtU-box35 R	CGCCCTTGTTACAGGACAC
NtU-box79	NtU-box79 F	TGACGGCAATAGTTACGAG
	NtU-box79 R	GCATCACCAGCAACACCTT
NtU-box80	NtU-box80 F	CCACCACGCCTTCTTCCTC
	NtU-box80 R	CAACATTCGCTATCGCACC
NtU-box81	NtU-box81 F	TCCAACGGTGGCTTGAC
	NtU-box81 R	ACCTGATCGCGGCTGAT
NtU-box82	NtU-box82 F	GAACTCGGACCGCTTATC
	NtU-box82 R	TCGTTCCAGCAGCATTTT
NtU-box83	NtU-box83 F	TTTTACTTGTCCCACCACA
	NtU-box83 R	GTCTCACCCTTAACCTTTT
NtU-box91	NtU-box91 F	AGCATCCAAATGGTGTTAG
	NtU-box91 R	CTGGCTCTGAAGGAGTAAC
NtU-box92	NtU-box92 F	CTTGTAACTATGTTGGGTAA
	NtU-box92 R	TGTATGTTATGAGTGCCTC
NtU-box107	NtU-box107 F	TAGAATGCGGTACAGGTAG
	NtU-box107 R	TGCGGATAAATCTTCACCT
SmActin	SmActin F	CCGCTCCTAGCAAAGATGCC
	SmActin R	ACCCTCCACAATGCCAAACC
SmU-box1	SmU-box1 F	GTTACAAATGGCACAGG
	SmU-box1 R	AAGAACTGCATTCCTCC
SmU-box2	SmU-box2 F	GTTCTTGAAATGTGGGAGT
	SmU-box2 R	AAGCCTTTGTAGTTGTAGG
SmU-box3	SmU-box3 F	TACCAAACCATGCCATAA
	SmU-box3 R	AGCAAATCTCCGTTACTT
SmU-box23	SmU-box23 F	GAGAAATGCGATGCGGAAAG
	SmU-box23 R	GCCGAGCAAAGCGACAGA
SmU-box46	SmU-box46 F	TTGGTGGACTGTGATGTGG
	SmU-box46 R	CAGAATCCGAGCGGTTTGA
SmU-box47	SmU-box47 F	AGCAACGGAACATGCAGTAA
	SmU-box47 R	TCACCCTAAACACCTTGAGTAAAT
SmU-box48	SmU-box48 F	TTGAAGCCTTGTCTACCC
	SmU-box48 R	TGCCTCAACAGCCACAGA
SmU-box52	SmU-box52 F	GCTATGTTGGGTAAATCC
	SmU-box52 R	TATGTTATGAGTGCCTTG
