# Supplementary material for: Genome-wide identification and expression analysis of the U-box E3 ubiquitin ligase gene family related to bacterial wilt resistance in tobacco (Nicotiana tabacum L.) and eggplant (Solanum melongena L.)
Source: Front Plant Sci. 2024 Jul 30;15:1425651. doi: 10.3389/fpls.2024.1425651 (PMC11319268; doi:10.3389/fpls.2024.1425651)
Supplement: Supplementary file 4 [file Table_2.xlsx]

## Sheet: Sheet1
Table S2 The U-box family genes in Nicotiana tabacum L. and Solanum melongena L.
Gene Name	Gene ID	MW (Da)	pI	Subcellular location	Exons	Location	CDS sequence
NtU-box1	Nitab4.5_0000538g0120.1	49909.3	8.7	Nucleus	1	Scafford_0000538	ATGATGATTTCAACATGGAGGAAAAGGAGAACAGAAAAAAGGGTAGCAAAGAGAGGATTA GTGGAGGATATTACAAACATGGAGTTGGTGATTCCTAGACATTTCACATGTCCAATTTCC TTAGACTTAATGAAAGATCCAGTGACCTTGTCAACAGGGATCACATACGATAGAGAGAAT ATTGAGAAATGGATTGAGGCTGGGAATCAAACTTGTCCCATCACAAATCAAACATTGAGA AATGGTGAACCAATTCCAAATCACAGCATAAGGAAAATGATCCAACAATGGTGTGTTGAG AACAAGGATCATGGGATTGAAAGAATTCCAACTCCAAGAATTCCTGTGACATCGTCCGAG GTTGTTGAACTACTTGCAAAAATAAGCAAAGAG…
NtU-box2	Nitab4.5_0002951g0020.1	45508.7	8.95	Nucleus	1	Nt16	ATGAAGGATCCAGTGACTTTATCCACAGGGATAACATACGATCGAGAGAGTATTGAAACA TGGATTGAGGGTGGAAATCAAACATGTCCAATCACCAAACAAGGATTGAAATCTCTTGAG CCAATTCCCAATCACACCATGAGAAAAATGATCCAACAATGGTGTGTTGAGAATAAAGAT CACGGAGTTGAGAGAATCCCAACTCCAAGAATTCCCGTTACCTCATCAGAGGTAACGGAG ATTCTTAGGAAGATTGAGTCTTGCTGCTTAAAAGAGCAGCACGACTCAAAGAACTCTTGT CGAGCACTGGTCTTGAAAATGAAGATAATGATAAAAGAAAGCGCGAGGAATAGACGTTGT TTTATCACCAATGGAGCTGCAAAGATCTTATCA…
NtU-box3	Nitab4.5_0003884g0010.1	45736.6	8.43	Nucleus	1	Nt12	ATGAAGGATCCTGTGACTTTATCCACAGGGATAACATACGATAGAGAGAGTATAGAGACA TGGATTGAGGGTGGAAATCAAACATGTCCAATCACCAAACAAGTATTGAAATATCTTGAG CCAATTCCCAATCACACCATGAGGAAAATGATCCAACAATGGTGTGTTGAGAATAAAGAT CATGGAATTGAGAGAATCCCAACTCCAAGAATCCCCGTTACCTCATCAGAGGCAACGGAG ATTCTTAGGGAGATTGAGTCATGCTGCTCGTTCGAACAGCATGACTCAAAGTACTCTTGT CGAGAATTGGTCTTGAAAGTGAAGATAATGATAAAGGAAAGCGCGAGGAATAGACGTTGT TTTGTCACCAATGGAGCTGGAAAGATCTTATCA…
NtU-box4	Nitab4.5_0002521g0030.1	40504	6.29	Nucleus	2	Nt18	ATGGAGGATATAACAAGCATAGAATTGGTGATTCCTAGACATTTCACATGTCCAATTTCC TTAGACTTAATGAAAGATCCAGTGACATTGTCAACAGGGATCACATACGATAGAGAGAAT ATTGAGAAATGGATTGAGGCTGGGAATCAAACTTGTCCCATCACAAATCAAACATTGAGG AATGGTGAACCAATTCCAAATCACAGCATAAGGAAAATGATCCAACAATGGTGTGTTGAG AACAAGGATCATGGGATTGAAAGGATTCCAACTCCAAGAATTCCTGTGACATCGTCTGAG GTTGTTGAACTACATGCAAAAATAAGCAAAGAGATGCATGACTCAGAGGTGTGCAAGGAA TTAGTGTCCGAAGTGAAGAAGTTGGTGAATGAA…
NtU-box5	Nitab4.5_0000856g0110.1	44716.3	7.34	Nucleus	1	Nt13	ATGAAAGATCCAGTCACATTATGTACTGGAATTTCATATGATCGTGAAAACATTGAAAAA TGGATCGAGGCGAAGAACTCAACGTGCCCTGTAACAAATCAAGTCTTGAGAAATTATGAT CTTATACCAAACCATACTATAAGAAAAATGATTCAAGATTGGTGTGTGGAGAATAAAAAC TATGGTATTGAAAGAGTTCCTACTCCAAGAATTCCTATCAATTCATCTCAAGTATCGGAG ATTTGTTCGAGGCTAATGGTTGAAACACAGAGAGGGAATGAAAAAAAATGCAGGGAATTG GTGGGAAGAGTCAAGATTTTGGCTAAGGAAAGTGAAAGAAACAAGAAATGCATAGTAGAA TGTGGTACAGGTAGTGTTTTTGCAACATGTTTT…
NtU-box6	Nitab4.5_0000077g0100.1	44743.3	9.14	Nucleus	1	Scafford_0000077	ATGGATGAAATTCAAGTACCTCCTTATTTTATCTGTCCAATTTCTCTAGAGATGATGAGA GACCCCATTACAGTCTCAACAGGAATAACATATGATCGAGAAAACATTGAGAAATGGATA TTCTCTGCCAAGAATAACACTTGTCCGGTTACAAAACAATCCCTCAAAGGAACAGAGTTG ACTCCAAATGTCACTCTCCGACGATTAATCCAATCATGGTGTACTCTCAACGCTTCCCAT GGCATCGAAAGGTTTCCTACGCCGAAGCCTCCAATCAGTAAGCCCCAGATCATGAAACTC CTGAAAGAGGCAAAATCTCCTGAAATGCAAATGAAATGTCTCAAGAGCTTAAGATCCATT GCTTCCGAGAACGATGCTAACAAACGCTGCATG…
NtU-box7	Nitab4.5_0003205g0040.1	44810.5	9.2	Nucleus	1	Scafford_0003205	ATGGATGAAATTCAAGTACCTCCTTATTTTATCTGTCCAATTTCTCTAGAGATGATGAGA GACCCCATCACAGTCTCAACAGGAATAACATATGATCGAGAAAACATTGAGAAATGGATA TTTTCTGCCAAGAATAACACTTGTCCGGTTACAAAACAGTCCCTCACAGGAACAGATTTG ACTCCAAATGTCACTCTCCGACGATTAATCCAATCATGGTGTACTCTCAACGCTTCCCAT GGCATCGAAAGGTTTCCTACGCCGAAGCCTCCAATCAGTAAGCCCCAGATCATGAAACTC CTCAAAGAAGCAAAATCGCCTGAAATGCAAATGAAATGTCTCAAGAGCTTAAGATCCATT GCTTCCGAGAACGATGCTAACAAACGCTGCATG…
NtU-box8	Nitab4.5_0003937g0040.1	45683.5	8.84	Nucleus	1	Nt18	ATGGAAGAAGTTGAAGTTCCTTCCTATTTTCTTTGTCCAATCTCAATGGAAGTAATGAGG GATCCAGTTACAATCTCAACTGGAATCACCTATGACAGAGAGAACATAGAAAAATGGTTA TTTTCATGCAAACACACAACTTGTCCTGTCACAAAACAAGAACTACAAATCACAGATCTC ACCCCAAATCACAATCTCCGCCGTCTGATCCAATCTTGGTGCATATTAAATTCTTGTCAT GGTATCCAACGAATCCCAACTCCAAAACCTCAAGTTCACAAAACCCATGTTGTTAAAATC CTAAACGAAGCCAAAAAATGTCCAGAAATGCAACTTAAATGCCTTAGGAGACTTAGATCA ATTGCACATGCAAATGAGAGTAACAAAAAATGT…
NtU-box9	Nitab4.5_0000158g0020.1	45678.4	8.77	Nucleus	1	Scafford_0000158	ATGGAAGAAGTTGAAGTTCCTTCTTATTTTCTTTGTCCAATCTCAATGGAAGTAATGAGG GATCCAGTTACAATTTCAACTGGAATTACCTATGACAGAGAAAACATAGAAAAATGGCTA TTTTCATGCAAACACACAACTTGTCCTGTCACAAAACAAGAACTACAAATCACAGATCTC ACTCCAAATCACAATCTCCGCCGTCTGATCCAATCATGGTGCACATTAAATTCTTGTCAT GGCATCCAACGAATCCCAACTCCAAAACCTCAAGTTCACAAAACCCATGTTGTCAAAATC CTAAACGAAGCGAAAAAATGTCCAGAAATGCAACTTAAGTGCCTTAGAAGACTCAGATCA ATTGCACATGCAAATGAGAGTAACAAAAAATGT…
NtU-box10	Nitab4.5_0000157g0010.1	47612.8	8.97	Nucleus	1	Nt19	ATGGCAGAAGTTGAAGTTCCTGACTATTTTCTTTGTCCAATCTCAATGCAAATGATGAGG GATCCAGTCACAACATCAACTGGAATAACCTATGATAGAGAAAACATAGAGAAGTGGCTA ATCAAGTTCAAGAACACAACTTGTCCAGTCACCAAACAAGAGTTGTTGACCATTGATCTT ACCCCTAACCACACTCTCCGCCGTCTGATCCAATCTTGGTGCATCATGAATTCTTCCAAT GGTGTTGAACCAATTCCAACTCCAAAGCCTCAAGTAACAAAAATCCATGTTTTAAAACTC CTTAAAAAAGCTATGGAATCCCCAGAAATACAACTTTCTTGCTTGAGGAAACTTAGATCC ATTGCCCATTCAAGTGAGAGCAACAAGAAGTGT…
NtU-box11	Nitab4.5_0000077g0090.1	45636.3	8.75	Nucleus	1	Scafford_0000077	ATGGAAAATATAGAAGTCCCTGAGTATTTCATTTGTCCAATTTCTTTACAAACCATGAAA GATCCAGTGACGGCAATTACAGGAATCTCCTACGATCGTGAAAGCATAGAACATTGGCTT TTCAAGAACCATAATACCATATGTCCAGTTACTAAGCAGCCTTTGCCAACAGACTCTTAC TTGACACCAAATCACACTCTCCGCCGTCTGATTCAAGCATGGTGTATAGCAAATGGAGCC AGCGGTATTGATCGGATTCTAACTCCAAAGCCTCCTCCAAGCAAATTCTATGTCCTCAAC CTGGTGCTTGATCTTTCGGTCCCCAGAGCGAAGATTAGGACGCTAGAGAAGTTGGAGTTG CTGGCTAAGGAAAATGAGAGGAACAGGCAGTAC…
NtU-box12	Nitab4.5_0004988g0010.1	46133.9	8.55	Nucleus	1	Scafford_0004988	ATGGAAAATATTGAAGTCCCTGAGTATTTCATTTGTCCAATTTCTTTACAAATCATGAAA GATCCAGTGACTGCCATTACAGGAATCACCTACGATCGTGAAAGCATAGAACATTGGCTT TTCAAGAACCATAATACCATATGTCCAGTTACTAAGCAGCCTTTGCCAACAGACTCTGAC TTGACACCAAATCACACTCTCCGCCGTCTGATTCAAGCATGGTTCATAGCAAATGGAGCC AACGGTATTGATCGGATTATAACTCCAAAGCCTCCTGCAAGCAAAGTCTATGTCCTCAAC CTCGTGCTTGATCTTTCGGTCACCAGATCGAAGATTAGGGCGCTAGAGAAGTTGGAGTTG CTGGCTAAGGAAAATGAGAGGAACAGACAGTAC…
NtU-box13	Nitab4.5_0001504g0020.1	43941.6	7.16	Nucleus	2	Nt22	ATGGAAGAAGTTGAGATACCACAATATTTTCTATGTCCGATATCACTTATGATAATGAAA GATCCGGTGACGACGGTGACCGGAATAACATACGACCGGGAAAGTATCGAGATGTGGTTG TTAACGGCGGAGGAAGAGGCGGAGGAGGAAGCCGAGGCGGTGACGTGTCCGGTGACAAAG CAAAAATTGCCTAGAGACACTGAGTTGTTGACACCAAACCATATGCTCCGGCGACTTATT CAAGCTTGGTGTATTGCTAATGCAAGTAAAGGGATTGATAGAATTCCAACTCCTAAATAT CCTCTTGACAAATCCCATATGCTTCGACTCGTCCGTCAGAATGAGAAGAACAAGAAATGC TTAGAAGAAGTTGGTGCAATTAAGGCTATGGTT…
NtU-box14	Nitab4.5_0000157g0040.1	53150.4	8.26	Nucleus	3	Nt19	ATGGAAGAAGTTGAGATACCACAATATTTTTTATGCCCGATATCACTTATGATCATGAAA GATCCGGTGACGACGGTGACCGGAATAACATACGATCGAGAAAGTATCGAGATGTGGTTG TTAACGGCGGAGGAAGAGGCGGAGGCGGAGGCCGAGGCGGTGACGTGTCCGGTGACAAAG CAGAAATTGCCTAGAGATACTGAGTTGTTGACACCAAACCATATGCTCCGGCGACTTATT CAAGCTTGGTGTATTGCCAATGCAAGTAAAGGGATTGACAGAATTCCAACTCCTAAATAT CCTCTTGACAAATCCCATATGCTTCGACTCGTTCGTCAGGTGAATAATCATCAAATTTGT GTTGAAGCGTTGAGGAAAATTGATGCTTTGGTG…
NtU-box15	Nitab4.5_0000158g0040.1	45152.8	8.73	Nucleus	1	Scafford_0000158	ATGAAAGATCCGGTGACGACGGTGACCGGAATAACATACGACCGGGAAAGCATCGAGATG TGGTTGTTAACGGCGGAGGAAGAGACGGAGACGGCGGCGTGTCCGGTAACAAAGCAACCT TTGCCTAAAGACACCGAGTTGTTGACACCAAACCATATGCTCCGGCGGCTAATTCAAGCT TGGTGCACAGTCAACGCAGAGAAAGGCGTTGACCGAATTCCAACACCAAAGTATCCTATG AACAAGTCGAATATACTCCGATTAATTCGACAAGTTAATAATAATGATCATCAGCTTTGT GCTGAAGCTTTGAGGAAAATGGCTGATTTGGTTAGTGAGAATGAGAAGAATAGGAAATGC TTGGAGCAAGTTGGTGCAATTAAAGCTATAGTT…
NtU-box16	Nitab4.5_0003937g0020.1	45313.1	8.84	Nucleus	1	Nt18	ATGAAAGATCCGGTGACGACGGTGACCGGAATAACGTACGACCGGGAAAGCATCGAGATG TGGTTGTTAACGGCGGAGGAAGAGACGGAGACGGCAGCGTGTCCGGTAACAAAGCAACCT TTGCCAAAAGACACCGAGTTGTTGACACCAAATCATATGCTCCGGCGGCTAATTCAAGCT TGGTGCATAGTCAACGCAGAGAAAGGCGTTGACCGAATTCCAACACCAAAGTATCCTATG AACAAATCGAATATTCTCCGATTAATTCGACAAGTTAATAATAATGATCATCAGCTTTGT GCTGAAGCTTTGAGGAAAATGGCTGATTTGGTTAGTGAGAATGAGAAGAATAGGAAATGC ATGGAGCAAGTTGGTGCAATTAAGGCTATGGTT…
NtU-box17	Nitab4.5_0000380g0040.1	45342.4	9.46	Nucleus	1	Nt22	ATGAAAGATCCTGTTACAACAGTCACTGGAATTACTTACGACCGTCAAAGTATTGAACAA TGGTTGTTGATGGCAGACAAAAATACAACTACATGTCCAGTGACAAAACAATCTTTGCCT AGAGATATCGAGTTGTTGACACCAAATCATATGCTCGGGCGATTGATCCGATCCTGGACC ATTGGCAATGCTGAGAATGGGATTGAGCAAATACCATCGCCCAAATATCCTATGAACAAA TCACATGTCATCAGGCTAATTCGCCAGGTGAATAATCGCGAGCTTTATGTAGAAGCGTTA AGGAAAATGGGTAACATGGTCAGTGAGAACGAGAAAAATAAGAAGTGTTTGAATGAAGCT GGTGTAATTAAGGCCATGGTTTGTTTCATATTG…
NtU-box18	Nitab4.5_0002757g0030.1	91822.9	5.86	Nucleus	4	Scafford_0002757	ATGGAGATGTCATTGTTGAAAGTTCTTCTCAACAACATCTCCCAATTTTTCCATTTATCA TCAAGTGAAAGCATAAGTGATGTACTGGTTCAGAGGTATTATTGCAAGAATGAGGATCTG CTGAATATTTTAAAGCCGATTCTTGAGGCCATTGTTGATGTTGAAGCAGCTTCCAATGAG CTGCTTCAGAAAGCATTTGGCAGAGTAGCTCAATTTATTGATGGACTGAGGGAGCTGTAT GAAACCTGGCAACCATTGGGCAGTAAAGTTTATTTTGTTCTGCAAGCTGAATCACTGATT GTAAAAATCCGAACATGTAGTCTTGAAATTCTCGAGCTACTTAAAACTTATCATCAATGC CTTCCTGCTGATACAACTTTGACATCTCTTGAG…
NtU-box19	Nitab4.5_0000023g0170.1	82709.7	5.54	Nucleus	3	Nt19	ATGCCTCATACAGATACTGTAAAGGGCATAAATGTTACTTTAAGGGATACACCTTCAAAG TATTTAACTCAAACAGGTGGAATGGAGATATCATTGTTAAAAGTGCTTCTCAACAATATC ACCTGTTTTTCCCATTTATCATCAAGTGATCACATAAGTGGTGAACTGGTTCGTAAATAT TATTGTAAGATTGAGGATATACTGAAGCTTGTAAAGCCGATTCTTGACGCCATCGTTGAT GTTGAAGCTGCTTCTGGTGAGCTGCTTCTGAAAGCATTTGCTGGGCTGGCTCAATGTGTT GATGAACTGAGGGAGCTATTCGAAACCTGGGAACCGCTGTGCAGTAAAGTTTATTTTCTC TATATACTGAAAATTAAGTATGTAGATTATGAA…
NtU-box20	Nitab4.5_0009016g0010.1	77385.6	5.46	Nucleus	2	Scafford_0009016	ATGGAGATATCATTGTTAAAAGTGCTTCTCAACAATATCTCCTGTTTTTCCCATTTATCA TCAAGTGATCACATAAGTGGTGAACTGGTTCGTAGATATTATTGTAAGATTGAGGATATA CTGAAGCTTGTAAAGCCGATTCTTGACGCCATCGTTGATGTTGAAGCTGCTTCTGGTGAG CTGCTTCTGAAAGCGTTTGCTGGGCTGGCTCAATGTGTTGATGAACTGAGGGAGCTATTC GAAACCTTGGAACCGCTGTGCATGACAATCACAAAGGTTATTAAAGCTCAAGTGGAAGGC TTGGGAACCAGCTCAGATAGCTTTGCCAAAATTGCTGATTGCCTAAGCTTGAACTCAAAC CAAGAGCTTTTGATTGAGCTTGTGGCCCTTGAA…
NtU-box21	Nitab4.5_0001925g0230.1	83198.9	5.64	Nucleus	3	Nt15	ATGTCATTGTTAGAAGTTCTTCTCAACAACATCTCCCAATTTTTCCATTTATCATCAAGT GAAAGCATAAGTGATGTACTGGTTCAGAGGTATTATTGCAAGAATGAGGATGTGCTGAAG ATTTTAAAGCCGATTCTTGAGGCCATTGTTGATGTTGAAGCAGCTTCCAGCGAGCTGCTT CAGAAAGCATTTGCCAGACTAGCTCAATTTATTGATGAACTGAGGGAGCTGTATGAAACC TGGCAACCATTGGGCAGTAAACACTCTATACTAAAAATTAAGTATGTGGATTATGAACTG ATGTCCATGACTATCACAAAGGCTGTTAAGGCTCAAATGGAAGGCTTGGGAGCAAGCTCA GATGGCTTTGCAAAAATTACTGATTGCCTAAGA…
NtU-box22	Nitab4.5_0000896g0050.1	85010	6.6	Cytoplasm. Nucleus.	4	Scafford_0000896	ATGGAGTTGACATCTGTAAGGTGCCTTATAAACAGTATCTCTCGATTCATTCATCTTGTG ACGTGTCTAACATCAAAGACTATGCCTGGTCAAAAGAGTTATAAAAATATTGCGATTTTG TTGAAGCTTTTAAAACCAGTACTTGATGATATTGCTCAACAAAAAGCTCCTTCCGATGAA ACCATATCAAGGCAGTGTGAAGAACTGGACATAGCCATTAATGAAGCTAGAGAATTACTG GAAGAATGGTCTCCTAAGAAGAGCAAGATTCTCTGGGTTTTCCAGAGCGAGCCACAATTG CTGAAAATCCAGAGCCTTGCACTCAAGATATCTCACATTTTAAGTAAATTAGTAGAATCA TCACCATCCACTTTGAGCCTTTCTGAAATTCAG…
NtU-box23	Nitab4.5_0001476g0070.1	45219.1	8.49	Nucleus	2	Nt19	ATGGATTTTCCTCAACATTTTAGATGCCCCATTTCCATGGAGCTTATGAAAGATCCTGTT ACAATATCCACTGGTGTAACATATGAGAGAAAAAATGTAGAAAAATGGTTCTATACTTAC AAGAAAAAAACTTGTCCTGCTACAATGCAAGCAATTCACAGCTTTGACATGACTCCAAAT CACACCCTCAAGAGACTCATTCTTGCTTGGCAAAATGGGAAATCTCAATCAAATTCATCC TCTTCATTTTCCAACAAACACGATGAGCTCGTTTCGTTGCTCAATACGATTGAATCGAGC CCTTTTAAGAAACTCAAGTCAATTGTTGACGTAGGTGATCATGATGTGAAGGATGATTTC AAAACATGTGGTGGTGTTGAGGTTCTTGTTAGG…
NtU-box24	Nitab4.5_0001209g0050.1	45027.9	8.52	Nucleus	2	Scafford_0001209	ATGGATTTTCCTCAACACTTTAGATGTCCCATTTCCATGGAGCTAATGAAAGATCCTGTT ACAATATCTACTGGTGTTACATATGAGAGAAAAAATGTAGAAAAATGGTTCTATACTTAC AAGAAAAAAACTTGTCCTGCTACAATGCAAGCAATTCATAGCTTTGACATGACTCCAAAT CACACCCTCAAGAGACTCATTCTTGCTTGGCAAAGTGGGAAATCTCAATCAAACTCATCC TCCTCATTTTCTATCAAGCACGATGAGCTCGTTTCGTTGCTCAATACGATTGAATCGAGC CCTTTTAAGAAACTCAAGTCAATTGTTGAAGTAGGTGATCATGATGTGAAGGATGATTTC AAAACATGTGGTGGAGTTGAGGTTCTTGTTAGG…
NtU-box25	Nitab4.5_0009911g0010.1	98810.9	5.89	Nucleus	9	Scafford_0009911	ATGGCATTGGAGAGTCCAGTTCCCGAAATCCGACAGAGTCCGGTAAGGTACCCGGAAGTT GATTTGTCGGGTCTGAATTTGAATGAGGAAATTGAAAGTCCATTAACGCCGCCGGCGAGA GTGGCCGGCGATATGATATATGTCGCCGTCGGGAAAGACTTGAAGGAGAGTGAACCTACT CTGAAGTGGGCTTTGCACAAATCTGGTGGAAGTAGAATTTGCATTCTTCATGTTCATACT CCAGCTCAGAAGATACCCATGATGGGTACAAAGTTTAACATAGATCAGTTGGATGTGCAT CAAGTCAGAACATACCATGAGAAGGAAAGGCAAGACATGCACAAGATTTTGGAAAAATAC GTTCTGATCTGTGGACGAGCTGGGGTTCGAGCT…
NtU-box26	Nitab4.5_0000583g0130.1	95491.1	5.65	Cell membrane. Nucleus.	10	Nt19	ATGGCATTGGAGAGTCCAGTACCCGAAATCCGACAGAGTCCGGTAAGGTACCCGGAAGTT GATTTGTCGGGTCTGAATTTGAATGAGGAAATTGAAAGTCCATTAACGCCGCCGGCGAGA GTGGCCGACGATATGATATATGTCGCCGTCGGGAAAGACTTGAAGGAGAGCGAACCTACT CTGAAGTGGGCTTTGCACAAATCCGGTGGAAGGAGAATTTGCATTCTTCATGTTCATACT CCAGCTCAGAAGATACCCATGATGGGTACAAAGTTTAACATAGATCAGTTGGATGTGCAT CAAGTCAGAGCATACCATGAGAAGGAAAGGCAAGACATGCACAAGATTTTGGAAAAATAC ATTCTGATCTGTGGACGAGCTGGGGTTCGAGCT…
NtU-box27	Nitab4.5_0006994g0010.1	95335.2	6.29	Nucleus	7	Scafford_0006994	ATGGAGTTGTTAACCCCTTCTCCTACTCCTCTTACTCCTTCTTCAAATTCCCTTTCTGGG TTTTCTTCTATGGCCACTTATCGACGTGGGTTTTACAGAACTAGCCAAATCATCACTCCT CAAACGAGAGAAATCGTAGAAGAACAAAATGAGCCTAAAGTGTATATAGCAGTTGGAAAG TCTGTGAATAAAAATGTTGCTTTGGTTCAATGGGCTTGTAAAACATTTGGGAACTCAGAA ATTTGTATTTTTTATGTTCTTGAACCTTCTCCTTATATACCCACTTTATTAGGAAGATTG CCGGCTACTCAAGCTAATGCGGAAGTGGTATCTGCATTTCGAGATGCGGAGAGAGAAGAG GCTAGGAAACTTCTATCTCGTTATTTGAACGTG…
NtU-box28	Nitab4.5_0004439g0050.1	89087.5	6.04	Nucleus	9	Nt06	ATGAGTGGTGAAATTGGAGTGATTAACGCGGAAGGGATCTGTGATGGGGAGAATACGGTG TTTGTAGCAGTGGGAAAGAATGTGAAGGAGGGAAAATCCATACTCTCATGGGCCTTGAAA AGCTTTTCTGTTAGGAGAATTTGTATTCTTCATGTCCACCCCTCCAATCATTTACTGAGT GGGAAGGTTTCAGGTACAAAGCTGAAACAGCACATGGTGAAGGCATGCCAAGAACTTGAA CGCCAAAAACTGCACAAATTTCTAAATCAGTATCTTCTCTTTTTATCCCAAGCTGGGATA CAGGGGGGTAAGGTGTGGCTTGAAATGAATAATGTGGAGAAAGGGATAATACATATTATT GAACAACACAAAATTCAGTGGCTAGTCATGGGA…
NtU-box29	Nitab4.5_0001800g0140.1	91314.1	6.08	Nucleus	6	Nt09	ATGGAGTTGTTAACCCCTTCTACTCCTCCTCTTACCCCTACTTCAAATTCTATTTCTGGG TTTTCTTCTATGGCCACTTATCGACATGGGTTTTACAGAACTTGCCAAATCATCACTCCT CAAACGAGAGAAATCGTAGAAGAACAAAATGAACCTAAAGTGTATATAGCAGTTGGAAAA TCTGTGAATAAAAATGTTGCTTTGGTTCAATGGGCTTGTAAAACATTTGGGAACTCAGAA ATTTGTATTTTTCATGTTCTTGAACCTTCTCCTTATATACCCACTTTGTTAGGAAGATTG CCGGCTACTCAAGCTAATGCGGAAGTGGTATCTGCATTTCGAAATGCGGAGAGAGAAGAG GCTAGGAAACTTCTATCTCGTTATTTGAGCATA…
NtU-box30	Nitab4.5_0000307g0080.1	170751	6.37	Nucleus	6	Nt19	ATGCCAGATGTGATTAGTGCTTCTGCTTTCGGTCCATTTGCGGATCTCCTCTCTTCAATT ATAGAGTCCATCATTGAAGTAGTACTTTCTACCAAGAATGTCTTTATAGAGAAGAAGAGT TTTGCAGAACTTTCAGCTTATCTGAATCGAATTGTTCCTCTTCTTAAGGAGTTTAACAGG AAGAACATTACTGATTCCAAAAGCTGGGAAAATGTTTTAGAAATTCTTAACCGACAGATA GTGGATGCGAGACAGCTAATCTCGGATTGCAGTAAGAAAAACAAGGTCTATCTCTTAATG AGTTGTCGATCTATTGCAAAGCGCATAGAGAATATCACCAGGGAAATTAGCCGTGCATTA ACTTGCATTCCTTTAGCTTCTCTTGATGTTTCT…
NtU-box31	Nitab4.5_0002527g0080.1	194534	6.27	Nucleus	10	Nt07	ATGTTAATTTCCCCAAAGGTTTCGGGCCACCGGCGGTGGGTCTACACCACATATCTCAAC TCAAACAACTTCAGGCACTTCCTCTCAACCACGGCCGACACCACCGCCACCGCCGCCGAC CCGTTTAAGACCCACCCGTCATACCAGCACCTCTCTACCATCAAATCCAAATCGGAGCTC CTCCAGTCCTACACTGTCACACCCCCCATCAAACCCTGGCCCCGATATCTCTCCCCTAAA GCACTCATTTCACTCATCAAATCCCAGCATGATCCAAACCTTTCGCTCCAAATATTCCAC CATGCTGGCAACTTCCACCCTGGTTTTTCCCATAATTACGAAACCTACCAATCCATCATC AACAAACTCTGCCGTGCGCGCGCGTTTGATGAA…
NtU-box32	Nitab4.5_0002780g0130.1	111954	5.33	Nucleus	4	Nt04	ATGCCAGAGGATCCGTCCACTGATGTTTCTCACGTTGCAGCTTCAGGATTCGTCACTGAA ATAACTCAACTTATATTTGAAACAATGGATGCTGCAAATTCTGTTGTTGTACAGCAGGAA AATTTCAATAAATTTTCAAATTTCTTGGAGAAGATTGCATTTGTCCTAAAAGAGTTATCG AAGGCTGGAACCAGTAAAATCACTAACTTAAGTCCTGCTTTTGAGGATCTCAAGCTGGAG ATAGAATTGATTAAGCAACTAGCTTTGGACTGCAGAAATAGGAACAAAATTTATCTCCTA TTGAACTGTCGGAGGATTGTCAAGTTCTTTGAGAGTAGTACTAGGGATATTACTCAGACT TTGTTGCTAATGACAACGGAACCTCTGAATATT…
NtU-box33	Nitab4.5_0008335g0050.1	116363	5.55	Cytoplasm. Nucleus.	5	Scafford_0008335	ATGCCAGAGGATCCGTCCACTGATGTTTCTCACGTCCAAGCTTCAGGATTCGTCACTGAA ATAATTCGACTTGTATATGAGACAATAGATGCTGCAAATTCTGTTGTTGTACAGAAGGAG AATTTCGATAAATTTTCAAATTTCTTGGAGAAGATTGCATTGGTCCTAAAAGAGTTATCG AAGTCTGGAACCAGTAAAATCAGTAACTTAAGTCCTGTTTTTGAGGATCTCAAGCTGGAG ATAGAATTGATTAAGCAACTAGCTTTGGACTGCAGAAATAGGAACAAAATTTATCTCCTA TTGAACTGTCAGAGAATTGTCAAGTTCTTTGAGAGTAGTACGAGAGATATTACTCAAACT TTGTTGCTAATGACTTCAGAACCTCTGAATGTT…
NtU-box34	Nitab4.5_0001428g0070.1	45742.7	6.13	Nucleus	1	Scafford_0001428	ATGCTGCCTGGAAGTTTAGACCCTTTGGATGTGGGCGTTCAAATTCCATACTACTTTCGT TGTCCAATCTCCTTGGAGCTTATGCAGGATCCGGTGACCGTTTGTACCGGTCAAACGTAC GACCGGCAAAGCATTGAGTCCTGGGTGGCCACTGGCAATAGTACGTGTCCTGTAACCAGG TCGCCGCTCAGTGATTTCTCTCTTATTTCAAATCATACACTTCGCCGGCTTATACAGGAT TGGTGTGTTGCGAACCGGGCTTTCGGAGTTGAGCGGATTCCGACGCCGAAACAACCAGCT GATCCGGTTTTGGTCCGGTCGTTGCTGAATCAAGCAGCGGCCGAGTCAAATCATTTGAAG TCTAGGCTTTCGGCGTTGAGGAGACTCAGAGGA…
NtU-box35	Nitab4.5_0003080g0010.1	45466.4	5.95	Nucleus	1	Scafford_0003080	ATGCCTGGAAGTTTAGACCCTTTGGATGTGGGCGTTCAAATTCCATACTACTTTCGTTGT CCAATCTCCTTGGAGCTTATGCAGGATCCGGTAACAGTTTGTACCGGTCAAACGTACGAC CGGCAAAGTATTGAGTCCTGGGTGGCCACCGGCAATACTACGTGTCCTGTAACAAGGGCG CCGCTTAGTGATTTCTCTCTTATTTCAAATCATACTCTTCGCCGGCTTATACAGGATTGG TGTGTTGCGAACCGGGCTTTCGGAGTTGAGCGGATTCCGACGCCGAAACAACCGGCTGAT CCGGTTTTGGTCCGGTCGTTGCTGAATCAAGCAGCGGCTGAGTCGAATCATTTGAAGTCT AGGCTTTCGGCGTTGAAGAGACTCAGAGGACTC…
NtU-box36	Nitab4.5_0001778g0020.1	79003.1	7.8	Nucleus	1	Scafford_0001778	ATGGCATCAGCTGCAATATTCTCATCGTTGAGGAGACAAAGGTCGCCGTCACTGGAAGCG TTCTTGGCGCCGGTGGATCTAACAGAAGTGGGGTTGTTGCAAACTCTAACGGCGTTATCA TCTGAGCTGATTTCTTCATTTTCAGGTAAAAGGGTGCCCTTTTATCAGCAAAAGAATTGT AAGTCCTTGCTAAGGAAAATTCAAGCCTTTTCTGTACTTTTAGAATGTCTTGTTGAGAAC AGTGACAATAACAGAAGTGGTAGGAGGGGTTCTTCAGATTTGCCGTTTACAGCTTTTTTG TGCTTCAAGGAGTTGTATTTATTGCTTTACCGCTCGAAAATCTTGCTTGATTATTGCTCC CAATCCAGTAAGTTGTGGCTGTTGCTGCAAAAC…
NtU-box37	Nitab4.5_0009597g0040.1	60480.8	7.16	Nucleus	1	Scafford_0009597	ATGGAACAGGTTGAGTTGTTGCAGAAACAAGCAAGAAAATCTATGTTGTTTGTTGATAAA CATGATGAGATGTTGAGGTTGAAGCTGTTCTCTTTCTTGAATGAGTTTGAGAATGGAGGT ATTCCTGGCTCTGCTCAGTTGTACTCTTTTTTTGTGGACAAATTGGTGATTTGTAATCCC AGGAGTTGTAGGGTTGAGATTGAATTTTTGGAGGAGCAGATTGTGAACCATGAAGGAGAT ATTGAGCCCACAGCCTCAGTGCTCAATGGGTTTGTGGCGTTGATACGATACTGCAGGTTT TTGCTATTTGGCTTCGAAGAGGATGATGTGGGATTGGGAGTTGGTAAGCATAAGAAGCAG AAGAAAGGGCTGATTAGTCAAGAGATTGCGGAC…
NtU-box38	Nitab4.5_0003064g0010.1	78605.1	7.46	Nucleus	2	Scafford_0003064	ATGGCAGTTTCTCCTGAAGAATCTTTCCCGCCAAGAAAACGGCGGCCGTCGGCGAACTCC TTCGTCGCCCCGAATCTCTCCGATCACAATCTCCTCCAATCACTTCTCCTCTTATCATCA GAAATATCAACTCTACAACCTTTACTATTTCTCCTGAAAAAAAACACTTCCTCTATAATC AGGAAATCAAAGCTTTTATCAATTTTGTTCGAGGAAATTAACGGTAGAGATTGTAGCAGT TCAAACGATCCCACTACATCACGACATGTAACCGGCTTTCCACCGTCCGCGGTATTATGC TTCGACGAATTGTACATAGTTTTACAGCGAATCAAAACTTTGCTTGAAGATTGCCGTAAT TGTAGTAAGATGTGGCTACTTATGCAAATTGAG…
NtU-box39	Nitab4.5_0000969g0040.1	74984.4	7.88	Nucleus	1	Nt06	ATGAATGAACTTCCACTTCCACTCATGGTTTCCTCAGGATTTCTCCCAAGTGGGAATTTG GTGGAAACTCTGATTCACATCTCTAACGAAGTATTGTCAATGGAAAAGCTTCCATTTTTA CAGGTGAAAAACATATCAACAATGGTAAGAAGGATCAAGATTCTTTCTTCATTGTTTGAA GAAATTCAAGAAACATCATCCACTGCAGTACTTCCACCATCCTCAATCCTCTGTTTGACT GAGCTTTTCTCTGTCATAAGAAAGGTAAAGCTCCTCATAGGAAGTTGCAAAGAGAGCAGC TCTTTGTGGAATCTCATGCAGACAGAATTGATTTCAAACCAATTTCATGCACTGATGAAG GAGATGGAAAAGGCGCTTGATATTTTACCTTTG…
NtU-box40	Nitab4.5_0000058g0270.1	75208.8	6.84	Nucleus	1	Nt04	ATGAATGAACTTCCACTTCCACTCATGGTTTCCTCAGGATTTCTCCCAAGTAGGAATTTG CTGGAAACACTGATTCACATCTCTAACCAAGTATTGTCAATGGAAAAGCTTCCATTTTTA CAGGTGAAGAACATCTCAACAATGGTAAGAAGGATCAAGATTCTTTCTTCATTGTTTGAA GAAATTCAAGAATCATCATCCACTGCACTACTTCCACCATCCTCAATCCTCTGCTTGACT GAGCTTTTCTCTGTTATAAGAAAGGTAAAGCTCCTCATAGGAAGTTGCAAAGAGAGCAGT TCTTTGTGGAATCTCATGCAAACAGAACTTGTTTCCAACCAATTTCATGCACTGATGAAG GAAATGGAAAAGGCACTTGATATTTTACCTTTG…
NtU-box41	Nitab4.5_0001800g0110.1	70029.2	5.97	Nucleus	4	Nt09	ATGGGAGAAGAAGATAAAGGAGAAATAGTTCAGAAGCTGATTGAAACAGTGAATGAAATA TCGAGCATTAATGAGTTCAGAAATTCAGTGAAAAAGCAGTATTGTAATTTAGCTAGGAGG CTTAAGTTGTTGACTCCTATGTTCGAAGAGATTCGTGATTGCAAAGAGCCACTCCCTGTT GACTCGTTAAAAGCTTTGGTTTCTTTGAAATTAGCTCTTCAATCTGCTAAAGTTGTCCTC AAATTCGGTAGCGAAGGTAGCAAAATTTATCTGGTGCTAGAAAGAGAGCAGATCATGAAT AAATTTCAAGAGGTGACATCTCAGCTTGAACAAGCTTTAAGTGGAATTTATTATGAAAAG CTTGACATATCCGACGAAGTTAAAGAACAGGTT…
NtU-box42	Nitab4.5_0004078g0040.1	71364.6	5.98	Nucleus	4	Scafford_0004078	ATGGGAGAAGAAGATAAAGGAGAAATAGTTCAAAAGCTGATTGAAACAGTGAATGAAATA TCGAGCATTAATGAGTTCAGAAATTCAGTGAAGAAGCAGTATTGTAATTTAGCTAGGAGG CTTAAGTTGTTGACTCCTATGTTCGAAGAGATTCGTGATTGTAAAGAGCCACTCCCTGTT GACTCATTAAAAGCTTTGGTTTCTTTAAAATTAGCTCTTCAATCTGCTAAAGATGTCCTC AAATTCGGTAGCGAAGGTAGCAAAATTTATCTGGTGCTAGAAAGGGAGCAGATCATGAGT AAATTTCAAGAGGTGACATCTCAGCTTGAACAAGCTTTAAGTGGAATTTATTACGAAAAG CTTGACATATCCGACGAAGTTAAAGAACAGGTT…
NtU-box43	Nitab4.5_0007461g0010.1	72370.7	5.46	Nucleus	4	Scafford_0007461	ATGGGAGAAGAAAAAAGAGCGTTGGCGCAAAAGCTGATTGAGATAGTGAATGAAATATCA GGCATTTCGGAGTTCAGGATTTCAGTGAAGAAAGAGTACTGCAATCTGGGAAGGAGGCTC AAGTTGTTGATTCCAATGTTCGAAGAGATTCGAGATAATGACGTGCCAGTTTCTGAAGAC TCGATAAAAGCACTTGTTTCACTGAAGGAAGCTCTTGAATCAACTAAGGATTTGCTCAAA TTCGGTAGCGAAGGAAGTAAGATTTATCTGGTGTTAGAAAGGGAGCAGATAATGAATAAA TTTCACGAAGTGACAGCTCAGCTAGAACAAGCTTTAAGTGGAGTTCATTATGAAGAGCTT GACATTTCTGATGAAGTTAAAGAGCAGGTAGAG…
NtU-box44	Nitab4.5_0001960g0090.1	82838.2	6.8	Nucleus	5	Scafford_0001960	CTGATGGGGAGTGATGCTGCTTTAGTTGGTCAGATACCATCTCCTCGGGACATTAAGGTG CATCATCATATGTGCATGGAACTAATTAAATTTGTAAATAGAGTTTCAATGTTACTTCCA GCAATTGAAGAAGCCCGACCTCGATGCAACTCAGGAATACAGGTACTTTGCCAGTTAAAC AGAGCACTTGACAAAGCCAAGGACATTCTTCAACATTGCAGTGAATCCAGTAAACTATAC TTGGCATTAACGGGAGATGTTACACTTTCAAGATGTAAGAAATCAAGAAACTTGCTTGAG CAAAGCTTAAGCCAGATGCAGAATATGGTTCCTGTAATGCTGGCTGCAGAGATATCGCAA CTGGTTGCTGACCTGAGGGCTGGGATATTCAGG…
NtU-box45	Nitab4.5_0000178g0110.1	78727.2	6.08	Nucleus	4	Nt17	ATGTTACTTCCAGCAATTGAAGAAGCCCGTCCTCGATGCAACTCAGGAATACAGGTACTT TGCCAGTTAAGCAGAGCACTTGACAAAGCCAAGGACATTCTTCAGCATTGCAGTGAATCC AGTAAACTATACTTGGCATTAACAGGAGATGTTATACTTTCAAGATGTAAGAAATCAAGA AACTTGCTTGAGCAAAGCTTAAGCCAAATGCAGAATATGGTTCCTGTAATGCTGGCTGCA GAGATATCGCAACTGGTTGCTGACCTGAGGGCTGGGGTATTTAGGTTGGACTCGTCTGAA GAGGAGGCAAGAAAGGTTTTGAGGGAATTACTTCAGCAGTATACATCTACAACACATTCA GGGGATGAACATGTCGTTGAGGCTGTTCAAATT…
NtU-box46	Nitab4.5_0001575g0050.1	79784.6	5.67	Nucleus	5	Nt14	ATGGGGATTGATGTTGCTGAAGTAAGTGAGACACCGCCGTCTCATCATGCTATTAAGTTA GTAAGTAGAGTTTCGATATTACTTCCTGAAATTGAAGCAGCCCGTCCTCGATGCTTAGAG GCCCTTAGCCTGTTGAACACTGAAATTTTCAAAACCAAGACACTGATTCAGCACTGCAGT GAATCTAGTAAGCTATACTTGGCACTAACAGGAGCTGTCATACTTTCACGATGTGATAGA TCAAGAAACTTGCTTAAGCAAAGCTTAGGCCAAGTGCAAAATATGGTTCCAGTATCGTTG GCTTCAGAGATTTCGCGACTGATTGCTGAACTGAAGGGTGCGATATTCAGCTTGGATCCA TCTGAAGAGGAGGCAGGGAAGGTTGTGATGGAA…
NtU-box47	Nitab4.5_0007538g0010.1	75291.5	5.12	Nucleus	6	Scafford_0007538	ATGGGGATTGATGTTGCTGAAGTAAGTGAGACACCGCTGTCTCATCACGCTATTAAGGTG CATCGTCTAATGTGCATGGAACTAATTCAGTTAGTAACTAGAGTTTCAATATTACTTCCT GAAATTGAAGCAGCCCGTCCTCGATGCTTAGAGGCACTTAGCCTGTTGAACACTGAAATT TTCAAAGCCAAGACACTGATTCAGCACTGCAGTGAATCTAGTAAGCTATACTTGGCACTA ACAGGAGATGTTATACTTTCACGATGTGATAGATCAAGAAACTTGCTTAAGCAAAGCTTA GGCCAAGTGCAAAATATGGTTCCAGTATCGCTGGCTGCAAAGATTTTGCTACTGATTGCT GAACTGAAGGATGCGATATTCAGCTTGGATCCA…
NtU-box48	Nitab4.5_0000581g0050.1	85541	5.39	Nucleus	5	Nt05	ATGTTGATGATGGAGAATGCTGAGGTTGAGGAAAACTTGTTATCTATTGGAGAGCCTAAG TTACATGGAGGAATGTGCAAGAGCTTATCGGCTATATACGCCAAAGTGCTGGGAATATTT CCTGAACTAGAAGCTGCGCGACCTAGAAGCACATCTGGTATTCAAGCATTATGTGCTTTA CACATAGCCCTTGAGAAGACCAAGAATATTCTTCAGCATTGCGCTGAATGCAGTAAACTT TACCTGGCTATAACAGGGGACTCTATAGTTCTAAAGTTTGAGAGAGCAAGATGTGCTCTT GAAGATAGTCTAAAGCGTGTTGAAGATATAGTACCACAAAGTATTGGCGGTCAGATATCT GAAGTTCTAAATGAACTTGAGGGGATTGAGTTC…
NtU-box49	Nitab4.5_0001952g0200.1	52112.5	8.03	Nucleus	1	Nt03	ATGGGTACTAGCAAGCAGAGGTGGAGGATTTCATTTCACAAGTCTCCATCAAAGCAACCA TCTTTTCCTAAAGAATTTATCTGTCCAATTTCTGGTTCTCTAATGGCTGATCCTGTAATT GTCTCTTCTGGCCATACATTTGAACGCCACTGTGTTCATGCCTGCAAATCACTTTCTTTT ACACCTATTCTTCCAGATGGTTCTATCCCTGATTTCTCCACTATTATTCCAAACTTGGCT CTCAAATCCACTATCCTCAACTTTTGTCGTTCTTCTCTTCTTGACCCTCCAAAACCCATC AATTTCCTCACTGCTGAAAACCTCGTTTCTTCATTAATGCACACCCAAAAGGCACAAAAC CTCAGTAGTTTAAGAAATCGAGTACTGAGTCAT…
NtU-box50	Nitab4.5_0004753g0010.1	52895.6	6.11	Nucleus	1	Scafford_0004753	ATGGGAAGTGGAAAGCAAAGATGGAGAATCTCCTTCCACAAATCTCCAATAAAAGTAAAA CACCCTCCAATGGAATTCATCTGTCCAATTTCTGGTTCTCTTATGGCTGATCCTATAATT GTCTCTTCAGGCCATACCTTCGAACGTCACTGTGTTCTTGCCTGTAAATCCCTCTCTTTC ACCCCCATTTTACCTGATAATTCTATTCCCAATTTCTCCACTATCATCCCTAATCGCGCC CTCAAATCCACCATTCTCAACTGGTGCTCTTCTTCCCATATCGATCCTCCTATACCCCTC GATTTCCTCTCTGCTGAAAATCTCGTCCGTACGTTAATGGCTACCCAAAACACCAATAAT ACCAAGAATTGTGATGTTATGAACCGGTTCATT…
NtU-box51	Nitab4.5_0000002g0590.1	52597.3	6.55	Nucleus	1	Nt14	ATGGGAAGTGGAAAGCAAAGATGGAGAATCTCCTTCCACAAATCTCCAATAAAAGTAAAA CACCCTCCAAAGGAATTCATCTGTCCAATTTCTGGTTCTCTCATGGCTGATCCTATAATT GTCTCTTCAGGCCATACCTTCGAACGTCACTCTGTTCTTGCCTGTAAATCCCTCTCTTTC ACACCCATTTTACCTGATAATTCTATCCCCAATTTCTCCACTATCATCCCTAATCTCGCC CTCAAATCCACCATTCTCAACTGGTGCTCTTCTTCCCATATCCATCCTCCTATACCCCTC GATTTCATCTCTACTGAGAATCTCGTCCGTACATTAATGGCTACCCAAAACACCAATAAT AGCAAGAATTGTGATGTTATGAACCGGTTCATC…
NtU-box52	Nitab4.5_0001286g0060.1	60268.4	7.59	Nucleus	1	Nt04	ATGGGTGGTGGACATAGTAAATCTAAATGGAAAATCTTCATTTACAGGTCGTCTTCTTCT TCCTCCAAATTCGATAAAAAGGATCCTCCAAAAGAACTCCTCTGTCCCATTTATGGATCT CTGATGTATGATCCAGTGGTGGTGTCTTCCGGCCAAACTTTCGAGCGCACTTCTGTTCAA GTCTGTAAAGATTTAGGGTTTAAACCCCAACTTCCCAACGGCTCAAGCCCTGATTTCTCT ACCGTGATTCCTAATTTAGCTTTGAGGACGACGATTCTCAGCTGGTGTGAAAAGTCTGGA GCGGAGAAGCCTCAGCCACCCGATTATTACGCCGTCGAGTCCACTGTCCGCACTCTAATG CCTTCTTCTTCTGTTTCGACCACCAAAGAAGAT…
NtU-box53	Nitab4.5_0000565g0080.1	121667	5.46	Nucleus	16	Nt17	ATGGCGACTACTAAACCACAGAGAACGCCGGTGGAGATCGAGGACATAATACTTCGGAAA ATCCTCCTCGTAACCCTAGTTGATTCAATGGAAAACGATACACGTGTCGTGTATTTAGAG ATGACGGCGGCGGAGATTTTAAGCGAGGGCAAAGAATTAAGGTTATCTAGGGATTTAATG GAGCGGGTTTTAATCGATCGACTTTCAGGTAATTTTGTATCGGCTGAACCCCCTTTTCAG TATTTAATCAACTGTTTCCGTAGGGCCCACGAAGAGGGCAAGAAAATTGTGTCGATGAAG GATAAAAACGTCAGGTCTGAGATGGAATTAGTGGTTAAACAAGTTAAGAAACTTGCGGTT TCTTATTGTAGGATACATTTAGGGAATCCTGAT…
NtU-box54	Nitab4.5_0008573g0070.1	119876	5.35	Nucleus	15	Scafford_0008573	ATGGCGACTACTAAACCACAGAGAACGCCGGCGGAGATCGAGGACATAATACTTCGGAAA ATCCTCCTCGTAACCCTAGTTGATTCAATGGAAAACGATACACGTGTCGTGTATTTAGAG ATGACGGCGGCGGAGATTTTAAGCGAGGGAAAAGAATTAAGGTTATCTAGGGATTTAATG GAGCGGGTTTTAATCGATCGACTTTCAGGTAATTTTGTATCGGCTGAACCCCCTTTCCAG TATTTAATCAACTGTTTCCGTAGGGCCCACGAAGAGGGCAAGAAAATTGCATCGATGAAG GATAAAAACGTCAGGTCTGAGATGGAATTAGTGGTTAAACAAGTTAAGAAGCTTGCGGTT TCTTATTGTAGGATACATTTAGGGAATCCTGAT…
NtU-box55	Nitab4.5_0000504g0040.1	50651.7	6.92	Nucleus	2	Nt13	ATGGCGAAAACCACCGTAGAGGGAGGAGGAGGGCTGCCGGCGGCGGCTAAAGAGGCGGCA GAACTGAAAAAGGAGTTGCAGAGAGCAGTAAAGGCTGTAGTTGAAGACGATGATTACAGT TTAGAAGCCACCGATCGAGCCATGCAGTGTTTATGTGCTTTAAAAGAATTGAAATTGAAA CCTTTGAATTCAAATCCTCTTGATATTCGTAGCCTTTCTTTGAGTTTACCAATTCCACCC AATGAATTTGTTTGTCCAATTTCTGGTCAGCTTATGAAAGACCCTGTTGTTTTGGCTTCT GGCCTGACATATGACAGACCATTCATTCAAAAGTGGCTGAAGGATGGCCATCGTACGTGC CCTGAAACAAAGCAGGTTCTTTCCCATTCAGTT…
NtU-box56	Nitab4.5_0000084g0120.1	86714.9	6.1	Nucleus	9	Nt04	ATGAGTGAGGGGTTTGGAGTGATTAATGCAGAAGGGATCTGTGATGGGGAGAATACGGTG TTTGTAGCAGTGGGAAAGAATGTGAAGGAGGGCAAATCCATACTCTCATGGGCCTTGAAA AGCTTTTCTGTTAGGAGAATTTGTATTCTTCACGTTCACCAGCCCAATCATTTACTGGAT GGGAAGGTTTCAGGTACAAAGCTGAAACAGCACATGGTGAAAGCATGCCAAGAACTTGAA CGCCAAAAACTGCACAAACTTCTAAATCAGCATCTTCTCTTTTTATCCCAAGCTGGGATA CAGGGGGGTAAGGTGTGGCTTGAAATGAATAATGTGGAGAAAGGGATAATACATATTATT GAACAACACAAAATTCAATGGCTTGTCATGGGA…
NtU-box57	Nitab4.5_0001856g0060.1	111246	5.41	Nucleus	3	Nt14	ATGGCGGAATTAGTTCCAATTGGGACTATTTTGGCTGTGATTAGCAGTCAAGTAATGAAA ACAGCTCTAGCTGCGAACGATGTATTATTTGAGAAGGAGAGTTTTAAGGTTTTGGGAAAT TACCTTTTGGACATTGAACCTGTCTTGAAAGAATTGCAGTTACAAAAGTTAAACGATTCG CCTGCTGCAAGGCAAGCTTTGGAATCCCTTGAAGCTGATTTAAAGAAGGCAAATGACTTG GTCGAAAAGTATAAAAACCGAGCCCGTTTCTACTTGCTGGTCAAGTGTAGGAACATTGTC AAGGAGGTACAGGAGGTTACGAGGGACATTGGAAAATCCTTATCCGCGCTATCCCTTGTC AACATTGAAGTCTTGTCGGGGATTTCAGAAGAG…
NtU-box58	Nitab4.5_0005717g0010.1	91597.5	6.37	Cell membrane. Nucleus.	9	Scafford_0005717	ATGGAAGAAAAAGATGGAGTAGTAACTAAAGTGGAAGGCCTAAGTGCTTTGAATCCATTA AACTCTTCCACCATTGCAGTAGCTATTAATGGTAAGAAAAAAAGCAAATATGTTGTGAGC TGGGCATTAGACAAATTTGTGCCTGAAGGAAAGGTTTGCTTCAAGCTGTTACATGTCCGG CCGTGCATAACTGGTGTGCCAACTCCCATGGGAAACTCTATACCTATTTCACAAGTGCGG GATGATGTAGTGGCCGCTTTCCGGAAGGATGTAGAATGGCAAACAAGTGAAAAGCTGCAT CCTTACAAGATGTTATGCACTAGACTAAAGGTCCAAGTAGAAGTTGTACAGCTTGAATCA GATGATATCGTGGAAGCAATAGCACATGAGGTC…
NtU-box59	Nitab4.5_0003173g0080.1	91798.5	6.62	Cell membrane. Nucleus.	9	Nt04	ATGGAAGAAAAAGGTGGAGTAGTAACTAAAGTGGAAGGCCTAAGTGCTTTGAATCCATTA AACTCTTCCACAATTGCAGTAGCTATTAATGGTAAGAGAAAAAGCAAATATGTAGTGAGC TGGGCATTGAACAAATTTGTTCCTGAAGGAAAGGTTTGCTTCAAGCTGTTACATGTCCGG CCGTGCATAACTGGTGTGCCAACCCCAATGGGAAACTCTATACCTATTTCACAAGTGCGG GATGATGTAGTGGCTGCTTTCCGAAAGGATGTCGAATGGCAAACAAGTGAAAAGCTGCAT CCTTACAAGATGTTATGCACTAAACGAAAGGTCCTAGTAGAAGTTTTACAACTCGAATCA GATGATATCGCGAAAGCAATAGCGGAGGAAGTC…
NtU-box60	Nitab4.5_0003647g0040.1	90221.2	6.26	Nucleus	8	Scafford_0003647	ATGGAGGAGAACGATATATCGAAAATGGAAGGGCAAGGAACAATGCAATCTCCACCATCT TCAGTTGTTGCAATAGCAATAAGTGGGAACAAGAATAGCAAATATGTGGTGAAATGGGCA TTGGACAAATTTGTTCCAGAGGGAGAGACGCGCTTCATGTTGCTACATGTCCGCCCTGAG ATCACTGCAGTTCCAACTCCTATGGGAAACTTGATTCCTATTGCACAAGTAAGAGAGGAT GTAGCAGATGCCTTCAGGAAGGAAGTCGAGTTACAAGCAAGCGAAAAGCTTCTTCCGTAC AAGACGATGTTTATTAGGAGAAAGGTGCAAGTAGGAGTTGTTCAAATTGAATCAAATGAT GTTGTAAATGCAATAGCAGGGGTAGTATCTAAA…
NtU-box61	Nitab4.5_0002211g0130.1	87338.4	6.83	Nucleus	8	Nt13	ATGGAGGAGAATGATATATCGAAAACAGAAGGGCAAGGAACAGTGCAGTCTCCAACATCT TCAGTTGTTGCTATAGCAATCAGTGGGAACAAGAATAGCAAATATGTGGTGAAATGGGCA TTGGACAAATTTGTTCCAGAGGGAGAGACACGCTTCATGTTACTACATGTCCGTCCGGAG ATCACTGCAGTTCCAACTCCTATGGGAAACTTGATTCCTATTGCACAAGTAAGAGAGGAT GTAGCAGATGCCTTCAGGAAGGAAGTCGAGTTGCAAGCAAGTGAAAAGCTTCTTCCTTAC AAGACGATGTTTATTAGGAGAAAGGTGCAAGTAGGAGTTGTTCAAATTGAATCAAATGAT GTTGTAAATGCAATAGCAGGGGTGGTATCTAAA…
NtU-box62	Nitab4.5_0006861g0020.1	84405	6.81	Nucleus	9	Nt10	ATGAAAGTGAAAGTCGACGGAGATGGTAACGGTGCTCCACCGTCAGCTGCGGCGGCGATG GTCAACGTTGCGGTGGCAGTTAAGAGCGCCGAAGGGAAAGGCAGTCAACGAGCTGTCCGG TGGGCAGTAGAGAAGTTGTTGCCTAAAGCTCATCGCTTTTTCCTCATTCATGTCATGCCT ACCATCACCGCCATTCCAACTCCCTCAGGAAGGAGTATTCCAGTTAACGAGCTTGATGAC AATGTGGTGGAAATGTATATTGAGGATATGAGGGCCAAATGTAAAGAAATATTTATCCCA TTTAAGAATTTATGCAATCGAAAAAGTGTTGAAACTGTGGTGCTGGAAGGGGATAATCCT GCAACAATGCTTCTACAATATGTAACTCAGGCT…
NtU-box63	Nitab4.5_0001642g0030.1	59372.3	7.58	Nucleus	1	Nt06	ATGGGTGGTGGAAATAGCAAATCCAGATGGAAAATCTTCATTTACAGGTCTTCTTCTTCT TCAGCCTCTTCTTCCTCCAAATTCGATAAAAAGGATCCTCCAAAAGAACTCTTGTGTCCC ATTTATGGATCTTTGATGTATGATCCAGTTGTGGTGTCTTCCGGCCAAACTTTCGAGCGC ACTTCTGTTCAAGTATGTAAAGATTTAGGGTTTAAACCCCAACTTCCCAACGGCTCAACC CCTGATTTCTCTAACGTGATTCCTAATTTAGCTTTGAGGACGACGATTCTCAGCTGGTGT GAAAAGTCTGGAGCGGAGAAGCCTCGGCCACCCGATTATTACGCCGTCGAGTCCACTGTT CGCACTTTGGTGCCTTCTTCTTCTGTTTCGACC…
NtU-box64	Nitab4.5_0003857g0040.1	76263.5	7.78	Nucleus	1	Scafford_0003857	ATGATTCAAAGATTTGATCGGAATGATCGCCGGATTTTGACTTTCCCGGCGGTTCATCCC TGTGAGAATATATCTCCGGCTACCCTTTTGGATTCTTTGATTACTCTATCTCGTAACATA TGCAATTTCAAATCCAAATTCTTTGCAACTCAACGGAAAAATGTCCGAGAAACCATTAGA CAAGTGGGAATCCTCTTGATTTTTTTCGAGGAAATCCGAGATAATCTTCCTAGTATTAGA GATTCCATTATTCTTTGTTTTGCTGAACTCCACACAACATTCCAAAAGCTAAAATTTCTA TTAGATGATTGCACCCGTGAAGGGGCAAGAACTTGGATGCTTATGAAATCCCACTCTGTA GCGAGCCAATTTCGAGCTTTGATTAGAACTGTG…
NtU-box65	Nitab4.5_0002124g0010.1	63300.2	6.14	Nucleus	1	Nt04	ATGCTTATGAAATCCCACTCTGTAGCGAGCCAATTTCGAGCTTTGATTAGAACTGTGGCT ACAGCACTTGATGTTCTTCCTTTGAATTCTCTTAATATTTCTAGAGAAATCAAGGAGTTA GCGATAATGGTGGCTAATCAAGCAGAGAGGGCAAAAATGGAGCTGGACCCTGAAGATGAA GATGCTATGAAAAGGGTAATTCTAATTGTGAACCAATTTGAGAATAAGTACGAGCCAGAC ACACGTGTAATCAAGAAAGTTCTGGATTATCTTAATATCTCCACTTGGGCTCAATGTCAC AAGGAGATTAAATTCTTGGAGGAAGAGATCAATTTTGAATGCTCAGAGAATTACGAAAGA GAAGTGCCTATGTTAAGCAGTTTAGTAGGATTC…
NtU-box66	Nitab4.5_0000113g0160.1	76472	8.55	Nucleus	1	Nt24	ATGATCAACAAGTCTAACGAATTCACTCGCCGGATTTTGAATTTTCCGGCTATTCGTCCT AGTGAAACAGTGTCTTTCTCTAGCCTCGTTACTTCTTTGATCCAATTAGGCCAAACAATA TGTGAATACAAGTCAAGAACTTCCTTTACCAATAAGAAGAATGCTAGAAACTCAATTCGT TTGGTTGAGAATATTCTCATTGTTCTCAAAGAAATCCCAAATGGGGTTTCAAGATTTGCA GAATCCAGCATTTTGAGCTTATCAGAGATCCATTTTATCTTCCAAAAGTTTCAGTTCTTG TTAGAAGATTGTACCAGAGAAGATACCAGGATATGGATTTTAGCCAAATCCGAGGTTGTC TCAAGCCAGTTTCAAATGCTGGCAAGAGCTATT…
NtU-box67	Nitab4.5_0002579g0040.1	76781.2	8.16	Nucleus	1	Nt20	ATGATCAACAAGTCTAACGAATTCACTCGCCGGATTTTGAATTTGCCGGCTATTCGTCCT AGTGAAACAGTATCTTTCTCTAGCCTCCTTACTTCTTTGATCCAATTAGGCCAAACAATA TCTGACTACAAGTCAAGAACTTTCTTTACCAATAAAAAGAATGCTAGAAACTCAATTCGT TTGGTTGAGGATATTCTCATTGTTCTCAAAGAAATCCCTAATGGGGTTTCAAGATTTGCA TATTCCAGCATTTTGAGCTTATCAGAGATCCACTTTATCTTCCAAAAGTTTCAGTTCTTG TTAGAAGATTGTACCAGAGAAGATACCAGGATATGGATTTTAGCCAAATCCGAGGTTGTC TCAAGCCAGTTTCAAATGCTGGCAAGAGCTATT…
NtU-box68	Nitab4.5_0001832g0010.1	69769.1	8.51	Nucleus	4	Nt12	ATGGCCGGCGGAGAATCCACCGCCGTCGCGACTAAGATCCCACTCCAGCTAGTTCACGAC GTCAGTCGAATTTCCAGTGCCGGATTTTCTGGTTTGTTCAAGAAAGACTGTACTGATTTG GGCAGAAGATTGTCTCCTTTGGCTCATTTGCTTGAGGAAATCAGGGATTCAAACAACATC CTTTTGGTTTCTTCATCTTCTTCCCACAATTCTTGCCTTTATGATCTCTCTTTAGCTCTC AAGGCTTCAAAAAGATTGCTTTTAGCTGCTAATGACTTTGATCCCAAGATCTCATCTGAC GCGGCAAGGAAGAAGATCGTTTTTCAATTTCAATGTGTGATATGGAAATTGGAGAAATCC CTGGGCAGCTTACCATATGACCAGCTCGATATA…
NtU-box69	Nitab4.5_0004776g0040.1	71041.7	8.35	Nucleus	4	Scafford_0004776	ATGGCCGGCGGAGAAGCCACCGCCGGTGCCGGAGACCACCCTATTAACACTCCATTCCGG CTAGTCCATGAGGTGTCGCAGATCTCAATTGCTGGATTTTGTGGCAAATTCAAGAAAGAT TGTACAGATTTAGCTAGAAGAGTTGCACTTTTGGCTCATTTACTTGAGGAGATTAAAGAC TTAAATACCCATTTGGGTTCTTTTAATTCTTGTTTTTCTGATCTCTCATTGGCTCTTTTG GCTGCAAAGAACCTACTTTTAGCTGCTAATGAATTTGACACCAAGATCCCTTCTGATTCA GCAGCGAAGAAAATACTTTTCCAGTTTCAATGTGTTACATGGAAATTGGAGAAAGCCCTT GGTAGCTTGCCATATGATCATTTTGACATATCA…
NtU-box70	Nitab4.5_0007425g0030.1			Nucleus	4	Scafford_0007425	ATGGCCGGCGGAGAGTCCACCGCCGTCGCGACTAAGATCCCACTCCAGCTAGTTCACGAC GTCAGTCGAATTTCCAGTGCCGGATTTTCTGGTTTGTTCAAGAAAGACTCTACTGATTTG GGCAGAAGATTGTCCCCTTTGGCTCATTTGCTTGAGGAAATCAGGGATTCAAACAACACC CTTTTGAGTTCTTCATCTTCTTCCCACAATTCTTTCCTTTATGATCTCTCTGTAGCTCTC AAGGCTTCAAAAAGATTGCTTTTAGCTGCTAATGACTTTGATCCCAAGATCTCATCTGAC GCGGCAAGGAAGAAGATCGTTTTTCAATTTCAATGTGTGACATGGAAATTGGAGAAATCC CTAGGCAGCTTACCATATGACCAGTTCGACATA…
NtU-box71	Nitab4.5_0004201g0030.1	50773.7	7.22	Cytoplasm. Nucleus.	2	Nt11	ATGGCGAAAACCACCGTAGAGGGCGGAGGAGGGCTGCCGGCGGCGGCTAAAGAGGCGGCA GAACTGAAAAGGGAGTTGCAGAGAGCAGTAAAGGCTGTAGTTGAAGACGATGATTACAGT TTAGAAGTCACCGATCGAGCCATGCAGTGTTTATGTGCTTTAAAAGAATTGAAATTGAAA CCTTTGAATTCAAATCCTTTGGATATTCGTAGCCTTTCTTTGAGTTTACCAATTCCACCC CATGAATTTGTTTGCCCGCTTTCTGGTCAGCTTATGAAAGACCCTGTTGTTTTGGCTTCT GGTCAGACATATGACAGGCCATTCATTCAAAAGTGGCTGAAGGATGGCCATCGTACGTGC CCTGAAACAAAGCAGGTTCTTTCCCATTCAGTT…
NtU-box72	Nitab4.5_0000296g0130.1	55130	9.16	Nucleus	3	Nt19	ATGGCGAAGACAGGTATAGTTGAAGGCGATCCAATTTCAGTGGCGACTGCAAAGGCAGCA ACAGAGTTGAAAAGGGAGTTACAGAGACTCGTTAAGGCTATTTTATCTGAAGATGAAATC AATGTGGACGCCATTGATAAAACCCATCAAACCCTTTTCGCCTTAAAAGACCTAAAGCTT AAACGACAGTCCTCGTTCAGGACTCCACCTGATTCTGCTCGTGTTTTGCCTGATGAATTT CGCTGCCCACTTTCTAAAGAACTTATGAGGGATCCTGTTATCGTTTCCACCGGTCAGACT TATGATAGACCCTTCATTCAGAAATGGTTAAATGCTGGAAATAGGACGTGCCCTCGAACA CAACAAGTGCTTTCACATACAATTCTTACACCT…
NtU-box73	Nitab4.5_0006979g0020.1	50804.7	8.78	Cytoplasm. Nucleus.	2	Scafford_0006979	ATGGCGAAGACAGGTGTAGTTGAAGGCGATCCAATTACTGTGGCGACTGCAAAGGCAGCA ACAGAGTTGAAAAGAGAGTTACAGAGACTAGTTAAGGCTATTTTGTCTGAAGATGACATC AATGTGGACGCCATTGATAAAACTCATCAAACCCTTTTCGCCTTAAAAGACCTAAAGCTT AAACGACAGTCCTCGTTCAGGACTAGTCCTGATTCTGCCCGTGTTTTGCCTGATGAATTT CGCTGCTCACTTTCTAAAGAACTCATGAGGGATCCTGTTATCGTTTCCACCGGTCAGACT TATGATAGACCTTTCATTCAGAAATGGTTAAAGGCTGGGAATAGGACGTGCCCTCGAACA CAACAAGTACTTTCACATACAATTCTTACACCT…
NtU-box74	Nitab4.5_0001304g0090.1	72287.4	5.32	Nucleus	4	Nt22	ATGGGAGAAGAAAAAGGAGCGTTAGCGCAAAAGCTGATTGAGATAGTGAATGAAATATCA AGCATTTCTGAGTTCAGGATTTCAGTGAAGAAAGAGTACTGCAATCTGGGAAGGAGGCTC AAGTTATTGATTCCAATGTTCGAAGAGATTCGAGATAATGACGTGGCAGTTTCTGAAGAC TCGATGAAAGCACTTTTTTCACTGAAGGAAGCTCTTGAATCAACTAAGGAATTGCTCAAA TTCGGGAGCGATGGAAGTAAGATTTATCTGGTGTTAGAAAGGGAGCAGATAATGAATAAA TTTCACGAAGTGACAGCCCAGCTAGAACAAGCTTTAAGTGGAGTTCATTATGAAGAGCTT GACATTTCTGATGAAGTTAAAGAGCAGGTAGAG…
NtU-box75	Nitab4.5_0000317g0190.1	168298	5.83	Nucleus	16	Nt12	ATGGCTGGAAATTACATGTTTGAAATGGATCAAGAAGACATAGTTAGGTCCTTGATCACA GCTGTTGGTAGTTTCATTCAAGATAGGCTTATTGATAAAGAACAAAGAACCTTGCATAAA GAACAATGTGCTGAGAGGTTAGCAGCTGAAGATGGGAACTCTGATAAAGACACAGAAGTT CGATACTCTGATCAAGCAGTTTTAGCCAATTTGGACTGGGGAATTGATGCCCTTGAAGAA GCAATCAACACATCAAACATTGAAACTAAGATGGCTAGACTAGACTACGCCGAAAAAATG CTGCAAGTTTGTGCAATGTTGGATTCTAATCAGAAAACTGCAGGGGTCCCTAATTTCTAT CTCTCTGCTTGGGCTCATTTAAACCTTTCTTAC…
NtU-box76	Nitab4.5_0007496g0010.1	160378	5.76	Nucleus	15	Nt16	ATGGCTGGAAATTACAGGTTTGAAATGGATCAAGATGACATAGTTAGGTCCTTGATCACA TCTGTTGGTAGTTTCATTCAAGATAGACTTATTGATAAAGAACAAAGAACCTTGCATAAA GAACAATGTGCTGAGAGGTTAGCAGCTGAAGATGGGAACTCCGATAAAGACACAGAAGTT CGATACTCTGATCAAGCAGTTTTAGCCAATTTGGACTGGGGAATTGATGCCCTTGAAGAA GCAATCCACACATCAAACATTGAAACTAAGATGGCTAGACTAGACTATGCGGAAAAAATG CTGCAAGTTTGTGCAATGTTGGATTCTAATCAGAAAACTGCAGGGGTACCTAATTTCTAT CTCTCTGCTTGGGCTCATTTAAACCTTTCTTAC…
NtU-box77	Nitab4.5_0001734g0020.1	133972	5.84	Nucleus	12	Nt18	ATGGCTACCTCCACCCTTTTAGACAACATCCTCCGCCACACCACCGTGTTCCTGTTGGAG ATCCTTTCGCAATCTGACCTACGTCGCCGTCTTTTCTCAGTTTTTCTTCAAAGAATTCAA TCCGATAAGCCCCTCAATCTTGCAGCTGAAACTATAGAAAATGCAGTTTCCCCTTCCAAC TCTTCCATCAAATCTTCCTCTCTCAGACTGGCGGAAAAGATCCTTCTTTCTTATTCTGAA AACCCATTTTCTTCCTTTTTGTTATCCCTCGTTTACACTCTTCTGGGCAGACCACAGGAT GCTGCTCTTAGTCTTCTTGATGTGTTTTACACCGACCCTTCAATTGCAAGATTGGAAATT GCACCCCTTGTTTTTGAAGAGCTATTTCTCATT…
NtU-box78	Nitab4.5_0001139g0020.1	133674	5.64	Nucleus	12	Nt09	ATGGCTACCTCCACCCCTTTAGACAACATCCTCCGCCACACCACCGTGTTCCTGTTGGAT ATCCTTTCGCAATCTGACCTACGTCTCCGTCTTTTCTCAGTTTTTCTTCAACGAATTCAA TCCGATAAGCCCCTCAATCTTGCAGCTGAAACTATAGAAAATGCAGTTTCCACTTCCAAC TCTTCCATCAAATCTTCCTCTCTCAGACTGGCGGAAAAGATCCTTCTTTCTTATTCTGAA AACCCATTTTCTTCCTTTTTGTTATCCCTCGTTTACACTCTTCTGCGCAGACCACATGAT GCTGCTCTTAGTCTTCTTGATGTGTTTTACACCGACCCTTCAATTGCAAGATTGGAAATT GCACCCCTTGTTTTTGAAGAGCTATTTCTCATT…
NtU-box79	Nitab4.5_0012312g0010.1	43611.4	8.87	Nucleus	1	Scafford_0012312	ATGGACGTAATGAAGTCTCCGGTAAGTCTCTGCACCGGCGTCACATATGATCGTAGCTCC ATTCAAACTTGGCTTTCCCAAGGCCACAATACCTGTCCCGCCACCATGCAAATCCTTCCC TCCACCGATTTCACACCTAACCTCACTCTCCGGCGACTCATCAACGTCTGGCTTCAGCAT CAGCCGGCTAACTCACCCTCTGCCGCCACCACGCCGTCTTCCTCTCCCGCCGTCTCAAAG TCAGAAGTTCTCGAAATTGTCAAAAATATCAACGGCGAGAATCGGTTGAGTTCGTTGGTG AAGATTGCGGAGTTCGTGAAGTATTCCGATGAAAATCGAAGATTTTTTGTGAATTCGTGT GGTGCGATTGCGAATGTTGTTGGCGTTTTGGTG…
NtU-box80	Nitab4.5_0004019g0010.1	43622.3	8.84	Nucleus	1	Scafford_0004019	ATGGACGTAATGAAGTCTCCGGTAAGTCTCTGCACCGGCGTCACATACGATCGTAACTCC ATTCAAACTTGGCTTTCCCAAGGCCACAATACCTGTCCCGCCACCATGCAAATCCTTCCC TCCACCGATTTCACACCTAACCTCACTCTCCGGCGACTCATCAACGTATGGCTTCAGCAT CAGCCAGCCAACTCACCCTCCGCCGCCACCACGCCTTCTTCCTCCTCCGCCGTCTCAAAG TCAGAAGTTCTCGAAATTGTCAAAAATCTCAACGGCGAGAATCGGTTGAGTTCGTTGGTG AAGATTGCGGAGTTCGTGAAGTATTCCGATGAGAATCGGAGATTTTTTGTTAATTCGAGT GGTGCGATAGCGAATGTTGTTGGCGTTTTGGTG…
NtU-box81	Nitab4.5_0011504g0010.1	46655.1	8.95	Nucleus	1	Scafford_0011504	ATGCGTAAGGACGATTTGTACATAACGGTGCCGAGTTTCTTCCGGTGTCCGATTTCTCTC GACGTGATGAAATCGCCGGTGAGTTTATGCACCGGCGTTACCTACGACCGGAGTAGCATC CAACGGTGGCTTGACAGCGGCAACAATACTTGTCCGGCCACCATGCAAGTGTTACAAACT AAGGACCTTGTACCTAACCACACTCTCCAACGACTCATCCGGATCTGGTCCGACTCGGTC AGAACTCAGATCTCTGCCGCCGAGTCAAACCGAGTTAACTCAATCAGCCGCGATCAGGTT CTCGAGCTAATCAAACAGTTCGTTAGCGACTTTCGAATTCACACCGAGTTGGAGGCGAAC TCGGACCGATTATCGAAACTCTTAGCTTTCTCC…
NtU-box82	Nitab4.5_0002909g0060.1	46518.8	8.97	Nucleus	2	Nt17	ATGCGGAGGGACGATTTGTACATAACGGTGCCGAGTTTCTTCCGGTGTCCGATTTCCCTC GACGTGATGAAATCGCCGGTGAGTTTATGCACCGGCGTCACTTACGACCGGAATAGCATC CAACGGTGGCTCGACAGCGGTAACAATACCTGTCCGGCCACCATGCAAGTGTTACAAACT AAGGACCTAGTACCTAACCACACTCTCCAACGACTCATCCGGATCTGGTCCGACTCGGTC AGAACTCAGGCCTCCGTCGGCGAGTCAAACCGAGTTAACTCAGTCAGCCGCGATCAGGTT CGCGAGCTAATCAAACAGTTCGTTAGCGATTTTCGAGTTCACACCGAGTTGGAGGCGAAC TCGGACCGCTTATCGAAACTCTTAGCTTTCTCC…
NtU-box83	Nitab4.5_0008444g0030.1	49019.5	6.48	Nucleus	1	Scafford_0008444	ATGCCTATGTATCAGCCATCTAGAGGGAGGGGTGAGGAGTATGATGTTGGGGGAGGTGGG CAGGTTTTGGATCTGGAAACTGCTGTTAAGGATGGGATTTTGGGTGGTGGAGGTGGGGTT GTGATAATTCATAGTGGTGCAATAGAAAAGAAATTGAGTCTTAAGAAAATGATTGAGGAG CTTGATTCAATTGAAGTTCCTTCAGTTTTCATTTGTCCAATTTCATTGGAGCCCATGCAA GATCCAGTTACTCTTTGCACAGGACAAACATATGAGAGGTCTAATATTCTCAAATGGTTC TCTTTGGGGCATTTTACTTGTCCCACCACAATGCAAGAGTTGTGGGATGATTCAATCACT CCTAACAATACTCTTCACCAGCTGATTTACAGT…
NtU-box84	Nitab4.5_0000588g0090.1	68100.5	6.06	Nucleus	4	Nt12	ATGGTAACTGCTGGGGAAAAGGATATTGAAAATCAAGGTTTTACAATGGAGGAAGAAAAT GGATCAAGTTGTCAAACTAGCCCACAAGATAAAAGAGAATTGGTTTATGAATTAATGGGT ATAATTCAAACTGTAAGTTCTTATGCTGAATATAGGAGGACTCAAAGAAAAGAAAGTCGT AATCTTGTTCGAAGGATGAAGCTTTTATTACCTCTTTTGGAAGAAATTAGAGATTTTGAA GAGCAAATTCCTGAATCGGGTATTGAATGTTTGGTAAAGATGAAGAAGGCATTCCATTCT GCTAAGAAATTGTTAAAATCTTGCTTTAGAAAGCGAGGCTGTAATGCGGAGATTTCATTC TGTGTGGAGTTGATGCTCGTTCAATTCAAACGA…
NtU-box85	Nitab4.5_0011742g0010.1	72386	5.81	Nucleus	4	Scafford_0011742	ATGGCGAAGGCACGAGAGCACGAGCATGAAGAAGCGGTTACAGTGGAGGAAGAATTTGGA TCGAGCTGCCAAACAAGTCCTCAAGACAAAAGAGAATTGGTTCGCGAACTTATTGGTGTG ATTCAAACTGTAGGATCCTATGAAGAGTATAGGAAGTCACAGAGAGAGGAGTGTCATAAC CTTGTTGAAAGATTGAAGCTTTTATTGCCTCTTTTGGTAGAGATTAGGGATTTTGATGGA CAGATCCCTGAATCGGGTATCGAATGTTTGATGAAATTGAAGAAGGCATTCTCTTCTGCC AAAAAATTGTTAAAAACTTGCTATTGTGGCAGCAAAATTTACCTGGCCTTAGAAAGTGAA GCTGTTATGGGAAGATTTCATTCTGTGTATGAA…
NtU-box86	Nitab4.5_0009646g0020.1	92659.7	5.48	Nucleus	4	Scafford_0009646	ATGAAGGCCGGTTTTCTGAAGTTGCAGAGCGAAGACTCTGTGTTTTATGAGTCAACCCAA GAATTTAAGTACAAAGCTATAATGGCTGAAAGCTGGGATGGGAATCATGATCCTGGTAGC CCGTCCGAGGAGAGTTACCATCTCGAGAGACTGCACATAGAACCAATTTATGATGCATTT ATATGTCCCTTGACAAAACAAGTAATGCAGGATCCTGTTACCCTGGAAAATGGCATGACT TTTGAGAGGGAAGCTATTGAGAAATGGTTCAAGGAATGTAGGGATAGTGGAAGAAAGCCT GTGTGCCCTTTAACGCATAGAGATCTGAATAGCACGGAGCTGAATCCAAGTATAGCTCTA CGAAATACCATTGAAGAATGGAATGCAAGGAAT…
NtU-box87	Nitab4.5_0002309g0030.1	117433	5.88	Nucleus	4	Scafford_0002309	TTGCAAAACACTGAAATTTTCTTCTTGATGGCCATTTCTGGCAGTACAGATTCTGATTTC ATTCAGATCAACGGAGAAAGGGACAGAGTTGGCATACTTGCCGAATCTTTATTGGTAAAT ATTTCAGAGTTTACAAAATCAGTGGTTTCAATAGATGTAGAAAAGGAGAATTTCATTGAG ATAGGAAGCTACTTATACCGCGCTTCTGCAGTCATAATGGAGCTGCAAATAGGAGCAAAT GCACCATCAAATGTGATTGAAAAATTACAGTCTATGTTAGAAAGTGTGCATCTAGCTAAT GAGCTTATAAAAAAATGCCAAAACTATAGGCAGAAGAATCAGTTAATTGAACCAAGTATT GTCATAGAACAACTTCAAGTTGTGAACAGACAT…
NtU-box88	Nitab4.5_0000259g0040.1	116684	6.12	Nucleus	3	Scafford_0000259	ATGTCACATTTTCTTCTTCAGATCAATGGAGAAAGGGACAGAGTTGGCCTACTTGCTGAA TCTTTATTGGTAAATATTTCAGAGTTTACAAAATCAGTGGTTTCAATAGATATAGAAAAA GAGAATTTCATTGAGATAGGAAGCTACTTATACCGCGCTTCTGCAGTCATAATGGAGTTG CAAATAGGAGCAAATGCAACATCAAATGTGATAGACAAATTACAGTCTATGTTAGAAAGT GTGCATTTAGCTAATCAGCTTATAAAAAAATGCCAAAACTATAGGCAGAAGAATCAGTTA ATTGAACCAACTTTTGTCATAGAACAACTTCAAGTTGTGAACAGACATATCGCGGAAGGA TTAAGTCTCATACCATCCTCTATTTATGGAGAA…
NtU-box89	Nitab4.5_0000148g0070.1	85563.2	5.52	Nucleus	5	Nt15	ATGTTGATGATGGAGAATGCTGAGGTTGAGGAAAACTTGTTATCTATTGGAGAGCCTAAG TTACATGGAGGAATGTGCAAGAGCTTATCGGCTATATACGCCAAAGTGCTGGGAATATTT CCTGAACTAGAAGCTGCCCGACCTAGAAGCACATCTGGTATTCAAGCATTATGTGCTTTG CACATAGCCCTTGAGAAGACAAAGAATATTCTTCAGCATTGTGCTGAATGCAGTAAACTT TACCTGGCTATAACAGGGGACTCTATAGTTCTAAAGTTTGAGAGAGCAAGATGTGCTCTT GAAGATAGTCTAAAGCGTGTTGAAGATATAGTACCACAAAGTATTGGCGGTCAGATATCT GAAGTTCTAAATGAACTTGAGGGGATTGAGTTC…
NtU-box90	Nitab4.5_0002642g0130.1	85363.9	6.13	Cell membrane. Nucleus.	9	Scafford_0002642	ATGAAAGTGAATGTTGACGGAGATACTGGTGGTTCTCCGACGTCGACGTCGGCGATGGTC ACCGTGGCGGTGGCAGTTAAGAGTGCGGAAGGGAAAGGTAGTCAGCGCGCGGTGAAATGG GCAGTGGAGAAGCTGTTGCCTAAAGCTCATCGATTTGTATTCATTCATGTTATGCCCACA ATCACTACAATTCCAACTCCATCAGGAGAGAGTACTCTTGTTGATGAGCTTGAGGCCAAT GTGGTGAAACTATATATAGAGGATAAGAGGGCTCAATGTGAAGAAATCTTTATCCCATTT AAGATTTTGTGCAAAAGAAAAAATGTTGAGACTTTGGTGCTGGAAGGGAATAATCCTGCA ACGGTGCTCCTAAAATATGTGAATGACTCTGGG…
NtU-box91	Nitab4.5_0000496g0050.1	45869.5	6.23	Nucleus	1	Nt13	ATGAAGGAGCCTGAAATGGCAATTCCTCCCTTATTTAGGTGTCCAATAAGTCTAGATTTG TTTAAAGATCCAGTCACTTTATGCACAGGCCAAACATATGATAGATCCAGCATTGAAAAA TGGCTATCTTGTGGCAATTCAACTTGTCCTGTTACAATGCAGAAACTCAATGACTCTTCT ATTGTACCAAACCACACCCTTCGCCATTTGATTCATCAATGGCTTCAATTGAACTGCAGA AATGGTTATGATCTTCATTACTTTCAAACAGTTGATGATTCAATTGTTGGTCTCAAACAC AATCTTCAGTCAAAGGAGTCTACATTGGACACAAAAGTTCAAGCACTAGAGAAAGTTGTT GCTTTGTCAGAAGATTTGCCTTTAGAAAACTCT…
NtU-box92	Nitab4.5_0009745g0020.1	45972.5	5.86	Nucleus	1	Scafford_0009745	ATGAAGGAGCCTGAAATGGCAATTCCTCCCTTGTTTAGGTGTCCAATAAGCTTAGATTTG TTTAAAGATCCAGTCACTTTATGCACAGGCCAAACATATGATAGATCCAGCATTGAAAAA TGGCTATCTTCTGGCAATTCAACTTGTCCTGTTACAATGCAGAAACTCCATGACTCTTCT ATTGTACCAAACCACACCCTTCGCCATTTGATTCATCAATGGCTTCAATTAAACTGCAGA AATGGTTATGATCTTCATTACTTTCAAGCAATTGATGATTCAATTGTTGGTCTCAAACAC AATCTTCAGTCAAAGGAGTCTACATTGGACACAAAAGTTCAAGCACTAGAGAAAGTTCTT GCTTTGTCAGAAGATTTGCCTTTAGAAAACTCT…
NtU-box93	Nitab4.5_0002197g0040.1	31702.3	6.79	Nucleus	2	Nt15	ATGGAGACAAACTTTAAAGCAACAATTTTGGAAGAAGAACACTTTACGATTAAGCAAACT TTGAAGCAGCCAGAACTAATGAGTACTCGTGATGGTCAACCCTCCTCGTGTTATTCAGTG GTTTCCGACATCCCTGATGGATCTTGCTGTCCAATTTCACTCGACTTGATGAGGGACCCT GTGATAGTAGCATCAGGCCATACTTGTGATCGAAATTCAATCGCTCAGTGGATAAATTCA GGGCACCACACTTGTCCAAAAAGTGGTCAGAGGATTATACATGTGGCTCTCATTCCCAAC TATGCACTGAAAAGTCTATTCCATCAATGGTGCCAAGAGAACAACATCCCAACAACAGAA CCTATATTATCTTCTTCAGATTCAGAAGGTAGC…
NtU-box94	Nitab4.5_0001659g0100.1	69859.4	5.59	Nucleus	4	Scafford_0001659	TTGATTAAAGAATCCATTTTCTATAAGGGGTTTGTTGGAGGTGCACACATGGATCATGAG AAAGAGGCCTTAATCAATGAGCTGACGGAGTTAATCGACACCGTTTCGGGTTTGCCGGAG TGCAAGAATGTGTCTAAGAGGATGTACAGTAATTTGGTGAGAAGGGTGAAGCTATTGAGC CCTTTAGTTGAGGAAATGAAAGATAGTGATGTTGTTGAGGTTGGAGATGATGTGGTTCAT GGGCTTGAGTTGTTGAGAATTGCTCTTAATTCAGCTTTGGAGCTTCTCAAATCTGTCAAT GAAGGCAGTAAGATTTTTCAGGCTCTGCAGATGGACACCATATCACTAAGGTTTCTTAAT GTAACAGAGAAAATTGAAGATGCACTAAGCCAC…
NtU-box95	Nitab4.5_0014406g0010.1	31763	5.55	Nucleus	8	Scafford_0014406	ATGTCAGCAATCGTGGGTTCAAAGCAAGCGGAGCAACTGAAGCAAGATGGCAACAGTTAC TTTCAAAAGAATCGATTTGGGGCTGCCATAGATGCTTATACTGAGGCTATTACATTGTGC CCTAATGTTCCAATATATTGGACTAATCGTGCCTTGTGCCATCGGAAGCGAAATGACTGG CAAAGAGTGGAGGAGGATTGTAGAAAGGCTATTCAGCTCGATCACAATTCTGTAAAGGCC CATTATTACCTTGGTCTTGCATTGCTACAAAAGGAACAGTATGCTGAAGGTGTCAGGGAA TTGGAAAAGGCGTTAGACCTTGGAAGAGGTGCGAATCCAGGAAGTTACATGGTTGAAGAG ATATGGGAAGAGCTTGCAAAAGCAAAGTACTTG…
NtU-box96	Nitab4.5_0010482g0010.1	31857.1	5.14	Nucleus	8	Scafford_0010482	ATGTCACCGATCGTGGGTTCAAAGCAAGCGGAGCAACTGAAGCAAGATGGCAACAGTTAC TTTCAAAAGAATCGATTTGGGGCTGCTATTGATGCTTATACAGAGGCTATTACATTGTGC CCTAATGTTCCCATTTATTGGACTAATCGTGCCCTGTGCCATCGGAAGAGGAATGACTGG CAAAGAGTGGAGGAGGATTGCAGAAAGGCTATTCAGCTCGATCACAATTCTGTAAAGGCC CATTATTACCTTGGTCTTGCATTGCTACAAAAGGAACAGTATGCCGAAGGTGTCAGGGAA TTGGAAAAGGCATTAGACCTTGGAAGAGGTGCAAATCCAGGAAGTTACATGGTTGAAGAG ATCTGGGAAGAGCTTGCAAAAGCAAAATACTTG…
NtU-box97	Nitab4.5_0000296g0140.1	29459.5	6.41	Nucleus	7	Nt19	ATGTCACCAATAGTGGCTCCCTCTGCGGCGGCCAAACAAGCGGAACAACTGAAGCAAGAT GGCAATAATTACTTCCAGAAAAATCGATTTGGAGCTGCCATCGATGCCTACACCGAGGCT ATTACATTGTGCCCTAATGTTCCCATATATTGGACCAATCGTGCTTTGTGCCATCGGAAA CGCAATGAGTGGACCAGAGTAGAGGAAGATTGTAGGGAGGCTATTCAGCTCGATCACACT TCTGTTAAGGCATTGGATCTTGGAAGAGGTGCTAATCCAAAGAGTTACATGGTTGAAGAG ATCTGGCAGGAGCTTGCAAAAGCAAAATACTTGGAGTGGGAGCATGAATCTTCAAGACGC ACATGGGAACTTAAGAAACTGAAAGAAACCTGT…
NtU-box98	Nitab4.5_0006979g0010.1	22673.7	5.92	Nucleus	5	Scafford_0006979	ATGCAAGATATTCTAGGAAGAAGGAATTCTGAAAGCTACAAGTTTAAAGTGGAAAATCAA AAGGCAGAAGAGGCATTGGATCTTGGAAGAGGTGCTAATCCAAATAGTTACATGGTTGAA GAGATCTGGCAGGAGCTTGCAAAAGCAAAATACTTGGAGTGGGAGCATGAATCTTCAAGA CGCACTTGGGAACTTAAGAAACTGAAAGAAACCTGTGAGTCAGCTCTCAAGGAGAGACAT GGGCATGATAGCTCTCAGATAGAAGGGTTCATAGATAGATCGACATCCCTGTTGAAGCAA CTGGACGCTTTAGGCAGGGTTTTCAGGAAAGCTGCAGAAGATGATACTCCCACCGAGGTA CCTGATTACTTATGTTGTAAGATCACACTTGAC…
NtU-box99	Nitab4.5_0002824g0110.1	83866	6.06	Nucleus	10	Nt21	ATGAAAGTGAACGTTGACGGAGATACTGGTGGTTCTCCGTCGTCAACGACGGAGACGGTC ACCGTGGCGGTGGCAGTTAAGAGTGCGGAAGGGAAAAGTAGTCAACGCGCGGTGAAATGG GCAGTGGAGAAGCTGTTGGCTAAAGCTCATCGATTTGTACTCATTCATAGCACTCTTGTT AATGAGCTTGAGGCCAATGTCGTGAAACTGTATATGGAGGATAAGAGGGCTCAATGTGAA GAAATCTTTATCCCATTTAAGATTTTGTGCAAAAGAAAAAATGTTGAGACTTTGGTGCTG GAAGGGAATAATCCTGCGACTGTGCTACTAAAATATGTAAATGACTCTGGGATTAAAAGT TTAGTCTTGGGCTCTTACTCTCCCAATTACTTT…
NtU-box100	Nitab4.5_0002642g0080.1	85264.9	7.28	Chloroplast. Nucleus.	11	Scafford_0002642	ATGAAAGTGAATGTTGATGGAGGTACTGGTGGTTCTCCGCCGTCGACGACGGCGACGGTT ACTGTGGCGGTAGCAGTTAAGAGTGCGGAAGGGAAAGGTACTCAACGCGCGGTAAAATGG GCAGTGGAGAAATTGTTGGCTAAAGCTCATCGATTTGTATTCATTCATGTTATGCCTACA ATCACCACAATTCCAACTCCATCAGGAGAGAGTACTCTTGTTGATGAGCTTGAGGACAAT GTGGTGAAACTATATATGGAGGATAAGAGGGCTCAATGTGAAGAAATTTTTATCCCATTT AAGATTTTGTGCAAAAGAAAAAATGTTGAGACTTTGGTGCTGGAAGGGAATAATCCTGCG ACGGTGCTACTAAAATATGTAAATGACTCTGGG…
NtU-box101	Nitab4.5_0001694g0010.1	61867.8	7.53	Nucleus	1	Nt10	ATGTGGCTACTTATGCAAATTGAGGTGTTTTCTAATGCTTTTCATGAACTTACGCTTGAG CTCGCCATTTTACTGGATATTCTTCCTGCTAAAAAGCTGAAACTGAACGACGACGTTCAG GAATTACTGATTCTAATTACGAAGCAGTGCTCGGACAATTCTGCTTATGTTGATCCAAAG GATCAAGATTTGCGATCTCAAATTGTTGAAATGCTCGACAGGATAGAACGAGAAATCGTT CCTGATCAATCTAAATTGGCGGAGATTTTCGATAAATTGACTTTGCGTGATTCTATGAGT TGCAGGGATGAAATTGAGTTATTGGAAGAGGAAATTCAAAGCCAAACGGACGAAAAGTCC AAATCTGATATCATCGCGTTGATCGGATTTGTA…
NtU-box102	Nitab4.5_0000470g0020.1	85682.9	6.82	Nucleus	4	Scafford_0000470	ATGCAGGACAGGTTAATGGAGTTGACATCTGTAAGGTGCCTTATAAACAGTATCTCTCGA TTCATTCATCTTGTGACGTGTCTAACATCAAAGACTATGCCTGGTCAAAAGAGTTATAAA AATATTGCGACTTTGTTGAAGCTTTTAAAACCGGTACTTGATGATATTGCTCAACAAAAA GCTCCTTCAGATGAAACCATATCAAGGCAGTGTGAAGAACTGGACATAGCCATTAATGAA GCTAGAGAATTACTGGAAGAATGGTCTCCTAAGAAGAGCAAGATTCTCTGGGTTTTGCGG AGCGAGCCACAATTGCTGAAAATCCAGAGCATTGCACTCAAGATATCTCACATTTTAAGT AAATTAGTAGAATCATCACCACCCACTTTGAGT…
NtU-box103	Nitab4.5_0001787g0020.1	111005	5.38	Cytoplasm. Nucleus.	4	Scafford_0001787	ATGGCGGAGTTGGTTCCAATTGGGACTATTTTAGCTGTGATTAGCAGTCAAGTAATGAAA ACAGCTCTAGCTGCGAACGATGTATTATTTGAGAAGGAGAGTTTTAAGGTTCTGGGAAAT TACCTTTTGGACATTGAGCCTGTCTTGAAAGAATTGCAGTTACAAAAGTTAAACGATTCG CCTGCTGCAAGGCAAGCTTTAGAATCCCTTGAAGCTGATTTAAAGAAGGCTAATGACTTG GTCGAAAAATACAAAAACCGAGCCCGTTTTTACTTGCTAGTCAAGTGTAGGAACATTGTC AAGGAGGTACAGGATGTTACGAGGGACATTGGAAAATCTTTAGCCGCACTATCCCTTGTC AACATTGAAGTCTTGTCGGGGATTTCAGAAGAG…
NtU-box104	Nitab4.5_0002751g0050.1	60884.8	7.03	Nucleus	18	Nt07	CTGAAACCCTCGAGCAAAAAATCTTCTTTTCGTTCCATCTCCCTCGCTCTCACTGTGCAT CAGCTCCAGCTCCTTTCGTGCTCCTTAAACCCTAACTCCAGCTCTTTCTCTTTTTCCACA ATGAACTGTTCAATTTCCGGCGAGGTGCCGGAGGATCCGGTGGTGTCGAAAAAGTCTGGA CTCCTTTACGAGAAGCGTTTAATAGAAAGACACATCTCTGATTATGGTAAATGTCCTGTT ACCGGAGAGCCATTGACGGCAGATGACATTATCCCTGTTAAAACTGGCAAGATAGTGAAA CCCCGACCTGTACAGGCTGCTAGCATCCCTGGGATGTTGGGAATGTTTCAAATAGAATGG GATGGTCTGATGCTGTCAAATTTTGCGTTGGAA…
NtU-box105	Nitab4.5_0000194g0280.1	63284.7	7.64	Nucleus	19	Nt14	ATGGAATTAGCTAAAGATGAAAATGGAACCTACCTGAGAATAAAGGCAGCAATGAAAGTT AGTTCTTTCTTACGAGACGGAGGCGGATCCGGGTCGGGTCATGCTATATCCCATTATCAT CTGAAACCCTCGAGCAAAAAATCTTCTTTTCGTCCCCTCTCCCTCGCTCTCACTGTGCAT CAGCTCCAGCTCCTTTGGTGCTCCTTAAACCCTAACTTCAGCTCTTTCTCTTTCTCTTTT TCCACAATGAACTGTTCAATTTCCGGCGAGGTGCCGGAGGATCCGGTGGTGTCGAAAAAG TCCGGACTCCTTTTCGAGAAGCGTTTAATAGAAAGACACATCTCTGATTATGGTAAATGT CCCGTAACCGGAGAGCCATTGACGGCAGATGAC…
NtU-box106	Nitab4.5_0011782g0010.1	64458	5.93	Nucleus	19	Scafford_0011782	ATGCTGGATGAATGGAGAGCGTGGGATGGATTCCGATTAATCCCAGCCCTTCATTCATCA GTGGTGCCAGCAGGGGAGAAGCCTTCACTAAGAGTGGCAGCCGTAGTTGTTGCACCCTCT TCCTTTCTGTTTTACTGGATTCCAATGTCTCAGCATGAAGCATCTGAACCAGAACCTGCA TCATCATTCTTCTGTCACTGCTCATCAGCTGCTCTTGCTTCTGCTCACGGCGAACTAGAA ACTCAGCTCTCAATCCAAAACCCTAGCTCTCAATTTTCAACAATGAACTGTTCAATTTCC GGTGAGGTACCGGAAGTGCCAGTAGTGTCAATGAAATCTGGACTTATTTTTGAGAAGCGT TTAATTGAAAGACACATCTCGGATTATGGTAAA…
NtU-box107	Nitab4.5_0008132g0040.1	44261	7.32	Nucleus	1	Scafford_0008132	ATGAAAGATCCAGTCACATTATGTACTGGAATTTCATATGATCGTGAAAACATCGAAAAA TGGATGGAGGCGAGGAATTCAACGTGTCCTGTAACAAATCAAGTCTTGAGAAATTATGAC CTTATACCAAACCATACTATAAGAAAAATGATTCAAGATTGGTGCGTGGAAAACAAAAAC TATGGTATTGAAAGAGTTCCTACTCCTAGAATTCCTATTAATTCGTCTCAAGTATCGGAG ATTTGCTCGAGGCTAATGGTTGAAACTCAGAGAGGGAATGAAAAAAAATGCAGAGAATTG GTGGGAAGAATCAAGATTTTGGCTAAGGAAAGTGAAAGAAACAAGAAATGTATAGTAGAA TGCGGTACAGGTAGTGTTTTTGCAGCATGTTTT…
NtU-box108	Nitab4.5_0001450g0190.1	68094.3	5.43	Nucleus	4	Nt13	ATGGATCATGAGAAAGAGGCCTTAATCAATGAGCTGACGGAGTTAATCGACGCCGTTTCA GGTTTGCCGGAGTGCAAGAATGTGTCTAAGAGGATGTACAGTAGTTTGGTGAGAAGGGTG AAGCTTTTGAGCCCTTTAGTTGAGGAAATGAAAGATAGTGATATTGTTGAGGTTGGAGAT GAGGTGGTTCATGGGCTTGAGTTGTTGAGAATTGCTCTTAATTCAGCTTTGGAGTTTCTC AAATCTGTAAATGAAGGCAGTAAGATTTTCCAGGCTCTGCAGATGGACACCATATCATTA AGGTTCCTAAACGTAACAGAGCAAATTGAAGATGCACTAAGCCACATTCCTTACAATAAG CTTGATATATCCGAGGAAGTCCGAGAACAAATT…
NtU-box109	Nitab4.5_0003930g0030.1	86694.7	7.99	Nucleus	8	Nt13	ATGGCTATGGAGTTGGAGGTGAAAAAGAAGGTTTATGTAGCAATTAATTCAAATCTTCAT GATGGTTTTTTGACTTTACAATGGGCACTCAAAAGATGGTCTTCTCAATCAATCACAATT GTCATTCTTTATGCTTCTAATAACATATGTAAAAACTTTGTTATTACACCAATGGGAAAG CTACCTGCAGGTTCAGTGAATGAAGAAAAACTGAAAGATCTTGAGAAGTTTGAAGAAGCA AAGAACCAAAAGATACTTTGGAGATACAAAGTTTTTTGTGCCAATGTTAAAGTTGAAGCA ATCAAGATTGAAGGATATGATGAATCAATTCAAGAAATTATGGTGGATTTGATCACTGGT CTTAGGATAACAAAATTGGTCATGTCATTGACT…
NtU-box110	Nitab4.5_0003068g0100.1	36703.3	9.47	Nucleus	2	Scafford_0003068	ATGGCAGAAGTTGAAGTTCCTGATTATTTTCTTTGTCCAATCTCAATGCAAATGATGAGG GATCCAGTCACAACATCAAGTGGAATAACCTATGATAGAGAAAATATAGAGAAATGGCTA ATCAAGTTCAAGAACACAACATGTCCAGTCACCAAACAAGAGTTGTTGACCATTGATCTC ACCCCTAACCACACTCTCCGCCGTCTGATCCAATCTTGGTGCATCATGAATTCTTCCCAT GGTGTTGAACCAATTCCAACTCCAAAGCCTCAAGTAACAAAAATCCATGTTTTAAAACTC CTTAAAGAAGCTAAGAAATCCCAAGAAATGCAACTTTCTTGCTTGAGGAAACTTAGATCC ATTGCCTATTCAACCTATGCAATAACCCTATTA…
NtU-box111	Nitab4.5_0008482g0040.1	23424.1	8.88	Nucleus	1	Scafford_0008482	ATGATTAAGCAAACTTTGAAGCAGCCAGAACTAATGAGTGCTCGTGCTGGTCAATCCTCC TTGTGTTATTCAGTGGTTTCCGACATCCCTAACGAATTCTGTTGTCCAACTTCACTTGAC TTGATGAGGGACCCTGTGATAGTAGCATCAGGCCATACTTATGATCGAAATTTAATTGCT CAGTGGATAAATTCAGGGCACCACACTTGTCCAAAAAGTGGTCAGTGGCTGATACATATG GCTTTCATTCCCAACTACGCACTAAAAAGTCTAATCCATCAGTGGTGCCAAGAGAACAAC ATCCCAACAATAGAACCTACATTATCTCCTTCAGATTCAGAAGGTAACAGCAATAGTAAG ATTAAGAAAGGTGACAAGGCGATTGACTACATT…
NtU-box112	Nitab4.5_0000273g0190.1	20890.7	6.05	Nucleus	1	Nt14	ATGATTAAGCAAACTTTGAAGCAGCCGGAACTATTGAGTGCTCGTGCTGATCAATTCTCC TCGTGTTATTCAGCGGTTTCCGACATTCCTGATGAATTCTACTTTGCAATTTCACTTGAC TTGATGAGTGACCCTGTGATAGTAGCATCAGGCCATACTTATGATCGAAATTCAAGCACT CAGTGGATAAATTCAGGGCACCACACTTGTCCAAAAAGTGGTCAGAGGCTGATACATATG GCTCTCATACCTAACTATGCAGTGAAAAGTCTAATCCATCAATGGTGCCAAGAGAACAAC ATCCCAACAACAGAACCTACATTATCTCCTTCAGATTCAGAAGGTATCAGCAGCAATAAG ATTAAGAAATGTGACAAGGCAATTGACTACATC…
NtU-box113	Nitab4.5_0004288g0060.1	127306	5.73	Nucleus	8	Nt18	ATGTCCATGTCACTCGAGGACCTCCTCGCAAAGGAAGGATTCAATAAGAGGATGTCAAAA ACAGTGCCTAGAGCTTCATCCGGAACAAAGGCAAGACGTGAACCTATTTACACACTTCAA GAACCTCATAAACTTGTGTCTTCATCAGGTGGCATGACAAAATCTGCTATCCCGTGGCAT GACTTGAAAGATAAGACCCCGAGAGTCAATTTTGCAGATAGGAGGCAAAAGAAGGAAAGT AAGCACAGAATGGGCTCGTGCGATCTATCATCGGATGTTAAGAGAATAAGCATTAGTTCT TTTGATGAATTGCTAGCTGCTGATGCTTCTCAAAGCAATGAGATAGTTGAGATTGGAGAG CGAAATGGTTCGAGATACAATCATATATACTCA…
NtU-box114	Nitab4.5_0000171g0070.1	24594.5	7.6	Nucleus	1	Nt04	ATGATTAAGCAAACTTTGAAGCGGCCAGAACTAATGAGTACTCGTGCTGGTCAACCCTCC TCATGTTATTCCGTTGTTTTCGACATCCCTGATGAATTCTGCTGTCCAATTTCACTCGAC TTGATGAGGGACCCTGTGATAGTAACATCATGTCATACTTATAATCGAAATTCAATCGCT CAATGGATAAATGTGGCTCTCATTCCCAACTATGAACTAAAAAGTCTAATCCATCAATGG TGCCAAGAGAACAACATCCTAACAACAGAACCTACATTATCTCCTTCAGATTCAGAAGGT AGCAGCAGCAGTAAGATTAAGAAATGTGACAAGGCGATTGACTACATTTCTGCTACTAAA GCTTCCACAGATGCTGTGAAAATGACAGCAAAG…
NtU-box115	Nitab4.5_0001146g0050.1	129054	5.79	Nucleus	8	Nt09	ATGGCCATGTCACTCGAGGACCTCCTCGCTAAGGAAGGATTCGATAGGAAGATGTCAAAA ACAGTGCCTAGAGCTTCATCCGGAACAAAGGCAAGACGTGGACCTATTTACCCACTTCAA GAACCTCATAAACCTGTGTCTTCATCAAGCACAAGAAAAACCGAGAGGACAAAATCTGCT ATCCCGTGGCATGACTTGAAAGATAAGACCCCAAGAGTCAATTTTGCAGACAGGAGGCAA AAGAAGGAAACTAAGCACAGAATGGGCTCGCGTGATCTATCATCGGATGTTAAGAGAATA AGCATTAGTTCTTTTGATGAATTGCTAGCTGCTGATGCTTCTCAAAGCAATGAGATAGTT GAGGTTGGAGAGCGAAATGGTTCGAGATACAAT…
NtU-box116	Nitab4.5_0000525g0310.1	25912	8.98	Nucleus	2	Nt14	ATGAGTACTCGTGCTGGTCAACCCTCCTCGTGTTATTCAGTGGTTTTCGACATCCTTGAT GGATCCTGCTGTCCAATTTCACTCGACTTGATGAGGAACCCTGTGATAGTAGCATCAGGC CATATTTATGATCGGAATTCAATTGCTCAGTGGATAAATTCAAGGCACCACACTTGTCCA AAAAGTGATTCAGAAAGTAGCAGCAGCAGTAAGATTAAGAAATGTGACAAGGCGATTGAC TACATTTCTGCTACTAAAGCTGCCACATATGCTGTGAAAATGACAGCAGAGTTTTTAGTT AGAAAACTGGCAACAGGATCTCCAGATATACAGAGACAGGCAACATATGAGCTAAGATTG CTCGCGAAAACTAGAATGGACAATCGCAGAATC…
SmU-box1	Smechr0104034.1	47708.6	5.86	Nucleus	1	E01	ATGAAGAAAACAAATATGGAGTTAGTGATACCAAGCCAATTTACATGTCCAATTTCATTA GAATTGATGAAAGATCCAGTGACTTTATCAACAGGGATAACGTATGATCGAAAAAACATC GAGAAATGGATATATGAAGGTGGGAATCAAACATGTCCTATCACAAATCAAGAATTGAAG TGTGGGGGTGGCATTCTTGATCCTGTCATGATTCCAAATCACAACATTCGAAAAATGATC CAGCAATGGTGTGTCGAGAATAAGGAACATGGGATCGATAGGATTCCAACACCAAGAATC CCCGTTTCATCGTCTGATGTCTCTGAATTGCTCGCGAAAATAGCAAACGCGAGCAAGTCA GAGATGCAAGACTCTAGTTTATGCAAAGAGTTA…
SmU-box2	Smechr1102257.1	50462.2	9.06	Nucleus	1	E11	ATGATTTCAACATGGAGGAAGAGAAGAGAATCAAGGAGGAACAAGTCAAAGAAACAAGTT GAAGGGAAAAACATGGAGGTGTTGATGATTCCTAGCCATTTCAAGTGTCCAATATCATTA GATTTGATGAAGGATCCTGTTACTTTATCAACAGGGATCACATATGATCGAGCAAGCATC GAGACATGGATTGAAAATGGGAATCAAACATGTCCTATCACTAAGGAAGTGTTGAGGAAT CTTGAGCCAATTCCAAATCACACTATGAGGAAAATGATCCAAGAATGGTGTGTTGAGAAT AAAGATCATGGGGTCGAGAGGATCCTGACTCCAAGAATCCCCGTTACCTCAGATGAGGTA AGGGGGATTCTTAGAAAGATCGAGTCTTGTTGC…
SmU-box3	Smechr1100557.1	48804.4	8.52	Nucleus	1	E11	ATGATTTTTTCTTGGAGACGTAAAAAAAAGCTTTCAAAATTGAATTCTCGTAAAGAACTT GTAATTCCATCTCATTTTCTTTGTCCAATTTCTCTTGATCTAATGAAAGATCCAGTCACA TTATGTACTGGAATTTCATATGATCGTGAAAATATCGAGAAATGGATCGAGGTAGGAAAT TCAACGTGCCCCGTGACGAATCAACCCTTGAGAAATTTCGATCTAATACCAAACCATGCC ATAAGAAAAATGATTCAAGATTGGTGTGTGGAGAACAAAAATTTTGGCATTGAGAGAGTT CCAACTCCAAGAATTCCGATCGATTCGTCCCAAGTAACGGAGATTTGCTCGAGGCTATTG GTTGAAACTCAACGAGGAGACGAGAAGAAATGC…
SmU-box4	Smechr1201676.1	46204.8	8.98	Nucleus	1	E12	ATGGAGGAAATTGAAGTTCCTTCTTATTTTCTTTGTCCAATCTCAATGGAAGTCATGAAG GATCCAGTCACAATCTCAACTGGAATAACATATGATAGGCAAAACATAGAAAAATGGTTA TTTTCATGCAAGCACACAATTTGTCCTGTCACAAATCAAGACCTAAATTTCATAGATCTC ACTCCAAATCACAATCTACGACGTTTGATCCAATCATGGTGCATGTTGAATTCTTCGAAT GGCATCCAAAGGATGCCAACCCCGAAGCCTCAGGTTCAGAAGTCCCACGTTGTTAGAATC TTGAACGAAGCAAAAAGGAATCAAGATATGCAATTTAATTGCCTTAGGAGGATCAAATCA ATTGCACGTGCAAGCGAGAGTAACAAGATGTGT…
SmU-box5	Smechr0104113.1	45349	9.04	Nucleus	1	E01	ATGGAAGAAATCCAAGTACCCCCTTATTTTATTTGTCCTATTTCACTAGAGATGATGAAA GACCCTGTCACAATTTCAACTGGAATAACATATGATCGAGAAAATATCGAGAAATGGCTA TTCTCAGGCAAGAACGATACTTGTCCGGTCACCAAACAATCTATTACAAGCGTAGAGTTG ACCCCAAACGTCACTCTTCGAAGATTAATCCAATCGTGGTGTACTCTCAATGCCTCCCAT GGCGTAGAAAGGTTTCCTACACCAAGGCCTCCGGTTAGCAAACCCCAAATCATAAAGCTC TTAAAAGAAGCGAAATCGCCTGAAAAGCAAATGAAAGCTCTCAAGACCCTTAGATCCATC GCTTCTGAGAGTGATGCTAACAAACGTTGCATG…
SmU-box6	Smechr0104114.1	44832.3	8.94	Nucleus	1	E01	ATGGAAGAAATCCAAGTACCCCCTTATTTTATCTGTCCTATTTCACTAGAGATGATGAAA GATCCTGTCACAATTTCAACTGGAATAACATATGATCGAGAAAACATCGAGAAATGGCTA TTCTCAGGCAAGAATGATACTTGTCCGGTCACCAAACAATCCATTACGAGCGTAGAGTTG ACTCCAAACGTCACTCTTCGAAGATTAATCCAATCGTGGTGTACTCTCAATGCCTCCCAT GGCGTAGAAAGGTTCCCTACACCAAGGCCTCCGGTTGGCAAACACCAAATCATAAAGCTC TTAAAAGAAGCGAAATCGCCTGAAAAGCAAATGAAAGCTCTCAAGACCCTTACATCCATC GCTTCTGAGAGTGATGCTAACAAACGTTGCATG…
SmU-box7	Smechr0103853.1	44700.5	8.77	Nucleus	1	E01	ATGGAAGTTCCCGATTTTTTCCTTTGTCCAATCTCATTGCAACTAATGAAGGATCCAGTT ACAATCTCAACCGGAATAACCTATGATCGGGAGAACATAGAGAAATGGCTAGTCAAGTGT AAGAAGACAACTTGTCCTGTGACCAAACAAGAATTGTTGACCATGGATCTCACCCCTAAC CACACTCTTCATCGTTTAATCCAATCGTGGTTGAATTCTTGTCATGGTGTTCCAGCTCCA AGGCCTCAAATAACAAAACCCCATGAAGAAGCCAAGGAATCCCAACTTTCTTGCTTGAGG AAACTTAGATCTATTGCCCATGCAAGTGACAAGTGTCTAGAATCATGTGGGATTGTAGAT TACTTAGTTTCAATTATTATGAAGAAACAAGTG…
SmU-box8	Smechr1201674.1	48844.1	7.19	Nucleus	1	E12	ATGGAAGAAGTAGATATACCACAATATTTTTTATGTCCTATATCATTACAAATCATGAAA GATCCGGTAACGACGGTCACCGGAATCACATATGACCGGGAAAGTATCGAAATGTGGTTG TACACGGCGGAGGAAGAGGCGGTGATCGTGACGTGTCCGGTGACAAAGCAACATTTGCCT AGAGACACCGAGTTGTTGACACCAAATCATATGCTCCGGAGGTTAATTCAAGCATGGTGC ATAGTCAACGCGGAAAAAGGTGTTGACCGGATCCCAACGCCAAAGTATCCAATGGATAAA TCGAATATCCTTCGATTAGTTCGTCAGCTAAATAATAGTAATAGTAATAATAGTAATGAT CAGCGACTTTGTGTTGATGCTTTGAGGAAAATG…
SmU-box9	Smechr0104112.1	45117.8	9.23	Nucleus	1	E01	ATGATGAAAGATCCGGTTACGATCATTACTGGAATCACATATGATCGCGATAGCATCGAA CGTTGGGTTTTGAAGAACCCTAATAATAATGTCATTTGTCCGGTGACGAAGCTAAACGTG CCAAGAGATTCAGACCTTACACCAAATTATAATCTACGACGTTTGATTCACGCGTGGTGT GTATCGAATGGATTCAATGTTGTTGATCGAATCTTGAGCTCTCCAAAGCCTCCGTTAAGG AAGTTCCACGTCCTTAACCTCGTGCTTGATCTCTCCGTCCCTAGGACGGAGAATATCAGG ACGTTAGAGAAGTTGGAGATGTTAGCTAAGGAGAATGAGAGAAACAAGATGTACATGGTG GAAGTTGGAGCTAATAAAGCCCTAGTTTATTTC…
SmU-box10	Smechr0103854.1	44780.6	8.88	Nucleus	2	E01	ATGAAAGATCCGGTGACGACGGTGACCGGAATAACATATGATCGAGAAAGCATCGAGACG TGGTTGTTGAGGGCGGAGGAAGAGGCGGCAACGACAACATGTCCGGTGACAAAGCAAGAA TTGCCTAGAGACATTGAGTTGTTGACACCAAATCATATGCTTAGAAGACTTATTCAAGCT TGGTGTATTGCAAATGCAAGTAATGGGGTTGATAGAATTCCAACCCCTAAATATCCTTTG GACAAATCACACATTCTTCGACTCGTTCGTCAGCTAAATAATCATCAGCTTTGTGTTGAA GCATTGAGGAAAATTGATGCTTTGGTGATTGAGAAAAATGAGAAGAACATGAAGTGCTTG GAGCAAGTTGGTGTAATTAAGGCTATGGTTTCT…
SmU-box11	Smechr0103100.1	89251.3	5.9	Nucleus	4	E01	ATGGAGATATCAATGCTAAAAGTGCTTCTCAACAATATCTCCTGTTTTTCCCATTTATCA TCAAGTGATCACGTGAATGGTGAACTGGTTCGTAGGTATTACTCTAAGATTGAGGGTATA CTGAAGCTTGTAAAGCCGATTCTCGACTCCATTGTTGACGTTGAAGCAGCTTCTAGCGAG CTGCTCCTGAAAGCATTTGGTGGGCTTGCTCAACATGTTGATGAACTGAGGGAGCTATTT GAGACCTGGGAACCATTATGCAGTAAAGTTTATTTTGTCCTGCAAGCTGAACCATTGATT GGGAAAATTCGAACATATAGCCTGGAAATACTTGAGCTTCTTAAATCTTCTCATAAATGC CTTCGTGCTGATGTAACTTTGACAACTCTCGAG…
SmU-box12	Smechr0502762.1	89193.1	5.78	Nucleus	1	E05	ATGGAGATATCATTGTTAAAAGTTCTTCTCAGCAGCATCTCCCAATTTTTCCTTTTATCA TCAAGTGAAAGCATAACTGGTATACTAGTTCAGAGGTATTATTGCAAGGCTGAGGATCTA TTGAAGATTTTAAATCCGATTCTTGAGGCCAGTGTTGATGTTGAAGCAGCTTCCAGTGAG ATGCTTCAGAAAGCATTTGCCGGACTAGCTCAATTTGTTGATGAACTGAGGGAGCTGTGT GAAACCTGGCAACCGCTAGGCAGTAATGTTTATTTTGTCCTGCAAGCTGAACCCCTGATT GTAAAAATTCGAACATGTAGTCTTGAAATGCTCGAGCTACTTAAATCTTCTCATCAATGC CTTCCTGCTGATACAACTTTGCCATCTCTTGAG…
SmU-box13	Smechr0901921.1	86465.7	6.32	Nucleus	4	E09	ATGGAGTTGACATCTGTAAGGTGCCTTATAAACAGTATCTCTCGATTCATTCACCTTGTG ACATGTCTGGCATCAAAAACTATGCCTGGTCAAAAGAACTACAAAAATATTGCAACTTTG TTGAAGCTTTTAAAACCAGTACTTGATGATATTGCTCAACAAAAAGCTCCTTCAGATGAA ACCATATGTAGGCAGTGTGAAGAACTAGATGTAGCCATTAATGAAGCTAGGGAATTACTG GAAGAATGGTCTCCTAAGAAGAGCAAGATTCTCTGGGTTTTGCAGAGTGAGCCAGAGTTG CTGAAAATCCAGAGCTTTGCACTCAAGTTATCTCACCTTTTATGTCAATTACTAGAATCA TCACCGCCTACTCTGGCTCCTTCTGAAATTCAG…
SmU-box14	Smechr0101824.1	45308.4	8.41	Nucleus	1	E01	ATGGATTTTCCTCTACATTTTAGATGTCCAATCTCTATGGACCTCATGAAAGATCCTGTT ACAATCTCCACTGGTGTTACATATGAAAGAAAAAACATAGAAAAATGGTTCTACACTTTG AAGAAAAAAACTTGTCCTGCCACAATGCAAGTTTTACATACCTTTGACATGACACCAAAT CATACCCTCAAAAGACTCATTCTTGCTTGGCAAAATGGCAAATCTCAATCAAATTCAAAC TCCATGAAGAATGATGAGCTCGTATCGTTGCTCAGCACGATCGAATCAAGCCCTTTTATG GTGAGTTCCTTGAAGAAACTGAAGTCAATTGTTGAATCAGGTGATCATGATGTGAAGGAT GATTTCAAGAAATGTGGTGGGGTTGAGGTTCTT…
SmU-box15	Smechr0101477.1	99908.7	5.84	Nucleus	9	E01	ATGGCTTTGGAAACTACAGTACCGATAGTCCGACGTAGTCCGGTAAGGTACCCGGAAGTT GATTTGTCCCGTCTGAATTTGTGTGAGCAAGTTGTGCGAGAAGGAAGTCCAGTAACGCCG GTGAGAGTGGTCGACGATGTGATACATGTTGCCGTCGGGAAAGACTTGAAGGAGACTGAA CCGACTCTGACATGGGCTCTGCACAAGTCCGGTGGAAGGAAGATTTGCATTCTTCATGTT CATGCTCCTGCTCAGAAGATACCCATGATGGGTACAAAGTTTAACATAGATCAATTAGAT GTGCACCAAGTCAGGGCGTACCATGAGAAGGAAAGGCAAGACATGCACAAGATTCTGGAA AAATATATTCTGATCTGTGGACGAGCCGGGGTT…
SmU-box16	Smechr1201384.1	95125.6	5.84	Nucleus	7	E12	ATGGAGTTGCTAACCCCTTCTCCTCCAACTCCTGCAAATTTCCCTTCTGGGTTTTCTTCA ATGGCCAGTTTCCGACGTGGGTTTTACAGGACAAGCCAAATAGTCAATCCTCAATCGAGG GAAGTTGTCCAAGAAGAAGAAGAACAAGGGTCTAAAGTATATGTAGCTGTGGGGAAATCT GTTGACAAAGGTGCTGCTTTGGTTCAGTGGGCTTGTAAGACATTTGGGAACTCTGAGATT TGTATTCTTCATGTTCTTGAACCTTCTCCATATGTACCCACTTTATTGGGAAGATTACCA GCTTCTCAGGCTAATGCAAAAACAGTATCTGCATTTCGAAATGTGGAAAGAGAAGAGGCT AGGAAACTTATATCTCGTTATTCGAGTGTATGC…
SmU-box17	Smechr0302055.1	89667.9	5.85	Nucleus	9	E03	ATGAGTGGTGAAGATGTGATTAAAGCTGAAGGGATCTGTGATGTGGAGAATACTATATTT GTAGCCGTGGGAAAGAATGTGAAAGAGGGGAAATCTGTACTTTCTTGGGCCTTGAAGAGT TTTGCTGGCAGAAGAATTTGTGTTCTTCATGTTCATCAACCTAATCATTTGTTCTCCCCC AAGGATGGGAAGCTTTCAGGTACGAAGCTGAAACAGCACGTAGTGAAGGCATGCCAAGAA CTTGATCGTCTAAGATTGCACAAACTTCTAAACCAATATCTTCTCTTTATATCCCAAGCT GGGATACAAGGGGGTAAGGTGTGGCTTGAAATAAATAATGTGGAGAAAGGGATAACACAT ATTGTTGAAGAACACAAGATTCAGTGGCTTGTC…
SmU-box18	Smechr0500236.1	94169.9	6.97	Nucleus	9	E05	ATGGAAGGGCAAGGAACAATGCAGTCTCCAATTTCTTCAGTAGTTGCAATAGCCATAACT GGAAACAAGAATAGCAGATATGTGGTGAAATGGGCATTGGAGAAATTTATTCCAGAGGGA GAGACGCGTTTCATGTTGCTACATGTCCGCCCTGAGATCACCGCGGTTCCAACTCCTATG GGGAACTTGATTCCTATAGCACAAGTAAGAGAGGACGTTGCGGATGCTTTCAGGAAGGAA GTTGAGTTGCAAGAAAGTGAAAAACTTCTTCCTTACAAGACAATGTGTAGTCGGAGACAG GTTCAAGTAGGGGTTGTTCAAATTGAATCAAATGATGTTGTAAATGCAATTGCAGGGGTA GTATCTAAATGTTCCATCAACAAGCTTGTTATC…
SmU-box19	Smechr0301729.1	90601.2	6.21	Nucleus	9	E03	ATGATGGAAGAAAAAGATGGGGTAAAAGTGGAAGGCTTGAGTGCTCTGCCGTCAGTAAAC TCCTCCACGATTGCTGTAGCTATCAATGGCAAGAAAAAGAGCAAATATGTAGTCAGGTGG GCTTTGGACAAATTTGTTCCTGAAGGAAAGGTTTGCTTCAAGTTGTTACATGTCCGCCCG CGCATAATTGGTGTGCCAACCCCCATGGGAAGCTTTATACCTATTTCACAAGTGCGGGAT GATGTAGTGGCTGCTTTCCGAAAGGATGTAGAGTGGCAAACAAGTGAAAATCTGCTTCCT TACAAGATGTTGTGTACTAAACGAAAGGTCCAAGTAGAAGTTTTACAACTTGAATCAGAT GATATCGTGAAAGCCATAGCACAGGAGGTCACC…
SmU-box20	Smechr0101310.1	110550	5.5	Cytoplasm. Nucleus.	4	E01	ATGGTGCCAGATGTGATTGATGGCCCTTTTGCAGATCTCCTCTCTTCAACTATAGAGTGC ATCCTTGAAATAGTACTTGCATCCAAGAATGTCTTTATAGAGAGAAAGAGTTTTGCAGAA CTTTCCGCTTATTTGAATCGTATTGTTCCTATTCTTAAGGAGATCAATAGGAAGAACATT AATGATTCCACACCCTGGAAAAATGTTATAGAAATTCTTAACCGACAGGCGATGGATGCA AGGCAACTTATCTTGGAATGCAGTAGAAAAAACAAGGTCTATCTCTTAGTGAATTGTCGG CTTATTGCAAAGCGCATAGAAAATATCACCAGAGAAATTAGCCGTGCATTAAGTTGCATT TCTTTAGCTTCTCTTGACATTTCTTCGGGTATA…
SmU-box21	Smechr0302248.1	112410	5.37	Cytoplasm. Nucleus.	1	E03	ATGCCAGAGGATCCATCCACCGATGTTTTCCTCGTCCCAGCTTCCGAAGTTGTCACTGAG ATAACTCGACTTATATTTGAAACAATAGCAGCAGCAGATTCTGTTGTTGTGCAGAAGGAG AACTTCAATAAGTTTTCGAAGTTCTTGGAGAAGATTGCTTTGGTCCTAAAAGAGTTATCT AAGTCAGGAACTAGTAAAATCGATAACTTCAATGCTCCTTTTGAGGATCTCAAGTTGGAG ATAGAAGTGATCAAGCAACTAGCTTCGGACTGCAGAAATAGGAACAAAATCTATCTCTTC TTAAATTGTAGGAGAATCGTCAAGAATTTTGAGAGTAGTACGAGGGATATTAGTCGGACC TTGTTGCTAATGACTTCGGAATATCTGAATGTT…
SmU-box22	Smechr0902275.1	115290	5.91	Nucleus	4	E09	ATGCAAAAGAACTTGCTTAGCTTTTGTAGAATTATCGATCAAGTCAGGAGAAGAAGTGCC ATCGGAATTTTGATATATAGTTTTACTGTAATGGCGGAGTTAGTTCCAATTGGGACTATT TTGTCTGTGATTACCAGTCAAATAATGAAAACCGCTCAAGCTGCGAATGATGTAGTGTTT GAGAAGGAGAGTTTTAAGGTTCTTGGGAACTATCTTTTGGACATTGAACCTGTCTTGAAA GAATTGCAGTTGCAGAAGTTAAATGATTCTCCGGCTGCAAGGCAAGCTTTGGAATCTCTT GAAGCTGATCTAAAGAAGGCTGATAACTTGGTTGAGAAGTATAAAAACCGAGCTCGATTT TACTTGCTGGTCAAGTGTAGGAGCATTGTCAAG…
SmU-box23	Smechr0100386.1	45463.5	6.27	Nucleus	1	E01	ATGCCTGCAACTTTAGACCCTTTGGATGTGGGTGTTCAGATTCCATACCATTTCCGTTGT CCAATATCCTTAGAGCTTATGCGGGATCCGGTTACCGTCTGTACCGGTCAAACGTACGAC CGCCAAAGCATTGAGTCCTGGGTCGCCACCGGTAATACTACTTGTCCGGTAACAAGGGCG CCGCTCACCGATTTCACTCTCATTCCAAATCATACTCTTCGCCGACTTATACAGGAGTGG TGTGTTGCCAATCGGGCTTTCGGAGTGGAGCGGATTCCGACGCCGAAACAACCGGCTGAT CCGTCGTTAGTCCGGTCGTTGCTCAATCAGGCGGCGGCTCAGTCGAATCATTTGAATTCT AGGCTTTCGGCGTTGAGGAGACTCAGAGGCCTC…
SmU-box24	Smechr0201251.1	79544.7	8.38	Nucleus	1	E02	ATGGCATCTGCTGCAATTTTCTCATCGTTGAGGAGACAAAGGTCGCCGTCACTGGAAGCA TTCTTGGCCCCGGTGGATCTGACAGATGTTGGGTTGTTGCAAACTCTAACGGCGTTATCT TCTGAGCTGATTTCTGCATATTCAGGTAAAAGGGTACCGTTTTATCAGAGGAAGAATTGT AAGTCTTTGCTAAGGAAAATTCGAGTCTTTTCTGTTCTCTTGGAATGTCTTCGTGAGAAT AACAGTAACCGAGCCAGGGGTTCTTCAGATTTACCGTTTACAGCTTTTTTGTGCTTCAAG GAGTTGTATTTATTGCTTTACCGGTCGAAAATCTTGCTTGATTATTGCTCCCACTCCAGT AAGTTGTGGTTGTTGCTTCAAAACCATTCGATT…
SmU-box25	Smechr0901309.1	71961.7	8.98	Nucleus	2	E09	ATGGCAGTTTCACCTGAATCTTTCCCCCCGAGAAAACGCCGGCCGTCGGCCAACTCTTTC TTGGCTCCGAACCTCTCCGATCGCAATCTCCTTAAATCTCTTTTTCTCTTATCATCGGAA ATCTCTACTCTACAACCTTTATTATTTCTCCTCAAGAAAAATACATCCTCCATCATCAGG AAATCAAAGCTTTTATCAATATTATTCCAGGAAATACTTGGCACTGATTCCAATACATCA CGACCTGTAGCTGGCTTTCCACCTTCTGCTGTTTTGTGCTTTGACGAACTCTACATAGTT TTACAGAGAATCAAGACTTTGCTTGAAGATTGCCGTAATTGTAATATTCTTCCTTCTAAA AATCTCAAGTTAAACGACGACGTTCAGGAATTG…
SmU-box26	Smechr0600919.1	73895.6	6.08	Nucleus	5	E06	ATGAATGAATTCATGGTCTCCTCAGTATATCCCCCAAGTCCAACTTGTAATTTGCTAGAA GCACTTATTCACATCTCTAAAGAAGTCTTCTCAATGGAAAAGCTTGCATTTGTACAGATG AAAAACATTTCAACAATGGTAAGAAGGATCAAGATTCTTTCTTCATTGTTTGAAGAAATT CATGAAACATCACAACTTACACCATCCTCCATCCTCTCCTTGGCTGAACTTTCCTGTCTC ATACGAAAGGTAAAACTCCTCATAGAAAGTTGCAAAGAAGAAAGCTCTTGCTGGAACCTC ATGCAAACAGAATTTATTTCCAACCAATTTCATGCACTTATCAAGGACATGGACAACGCA CTTGACATTTTACCTCTGAGGTTGCTTAATGTG…
SmU-box27	Smechr0302889.1	76316.2	7.79	Nucleus	2	E03	ATGATTCAAAGATTTGACCGGAATGATCGCCGGATTTTGACATTCCCGGCGGTACATCCC TGTGAGGGAATATCTCCGGCTACTCTTTTGAATTCTTTGATTACTCTGTCCCGAGACATA TGCAATTTCAAATCAAGTTTTTTCGCAACGCAAAGGAGAAATGCTCGGGAAACCATTAGG CAAGTGGGAATCCTCTTGATTTTTTTCGAGGAAATCAGGGATCATCTACCTAGTAATAGA GATTCCTTTGTTCTCTGTTTTGCAGAGCTCCACACAACATTCCAAAAGATTAAGTTTTTA TTAGATGATTGTACGCGTGAGGGGGCGAAAACTTGGATGCTTATGAAATCCCACACTGTT GCGAGTCAATTTCGAGTTTTGGTTAGAACCGTG…
SmU-box28	Smechr1201391.1	72606	6.1	Nucleus	4	E12	ATGGGAGAAGAAGATAAAGGAGAAGTAGCTAAGAAGCTGATTGAAATCGTAAATGATATA TCGAACATTTTGGAGTATAGAAATTCCGTTAAGAAACAGTACTGTAATTTAGCTCGAAGG CTTAAGCTGTTGACTCCAATGTTCGAAGAGATTCGTGATAGTAAAGAGAAATTACCAGCT GAATCTATGAAATCGTTGATTTCGTTAAGTAAAGCTCTGGAATCTGCTAAGGAGCTGCTC AAATTTGGCAGTGAAGGTAGCAAGATTTATCTGGTGCTAGAAAGGGAGCATATCATGAAT AAATTTCAAGAGCTGACATCCCAGCTTGAACAAGCTTTGAGTGGAATATATTATGAAAAG CTTGAGATATCCGACGAAGTTAAAGAACAGGTT…
SmU-box29	Smechr0602895.1	72194.4	5.43	Nucleus	4	E06	ATGGAAGAAGAAAGAGGAGTGTTAGCGCAGAAACTGATTGAGTTAGTGAATGAAATATCA GCCATTTCGGATTTTAGGACTTGGGTGAAGAAAGAGTACTGCAATCTGGCTAGGAGGCTC AAGCTGTTGATTCCAATGTTCGAAGAGATTCAGGATAGCAAAGAACCTGTTCCTCAAGAC TCAATAAAAGCTTTGGTTTCATTGAAGGAAGCTCTTGAATCAACCAAGGAATTACTCAAA TTTGGCAGCCAGGGAAGCAAGATTTACCTGGTGTTAGAAAGGGAGCAGATAATGAAAAAA TTTCACGAAGTGACAACCCAGCTAGAACAAGCTTTGGGTGGAGTTCATTATGAAGAGCTT GACATATCTGATGAAGTTAAAGAGCAGGTAGAG…
SmU-box30	Smechr0402556.1	71622.7	5.8	Nucleus	5	E04	ATGGTGTCAATAATGGAGGAAGAAAATGATCAATCAAATCAAATTACAATTCCTAAAGAT AAAAAGGAATTGGTATATGAAGTTATGGGTATAATTCAAACTGTAAGTTGTTACGGTGAA TTTAGGAGGACTCAACGAAAGGAAAGTCGCAATCTTGTACGTAGGATAAAACTTTTATTA CCCCTTTTGGAAGAAATTCGTGATTTTGAAGGAAATATTCCTGAATCGGGTATTCAATGC TTGGTTAAATTGAACAAGGCATTTCATTCTGCCAAGAAATTGTTAAAAACTTGCCATTGT GGTAGCAAACTTTACCTGGCTTTGGAAAGTGAGGCTGTTATAAGGAGATATCATTCTGTA TATGAAAAATTAAGCCAGGCTTTGGATGGCATG…
SmU-box31	Smechr1100334.1	67666.7	5.49	Nucleus	4	E11	ATGGATAGTCAGAAAGAGGACTTAATCAACCAGTTGACGGAGTTAATCGACGGCGTTTCT GGTTTGCCGGAGTGCCGGTCGGTGTCTAAGAGGATTTACGGTAATTTGGTGAGAAGGGTG AAGCTTTTGAGTCCTTTAGTTGAAGATTTGAAAGATGTTGAGGTTGGTGATGAGGTAGTT CATGGGCTTGAGTTGTTGAGACTTGCTCTTACTTCAGCTTTGGAGCTTCTCAAATCTGTA AATGAGGGCAGCAAGATTCTTCAGGCTTTACAGATTGAGAACGTATCATCAAAGTTCCTA ACTGTTACAGCGCAAATTGAAGATGCACTAAGCCACATTCCTTACAATAAGCTTGATTTA TCTGAGGAAGTTCGAGAACAAATTGAACTTGTG…
SmU-box32	Smechr0202349.1	82933	6.24	Nucleus	5	E02	ATGGGGAGTGATGCTGCTTCAGTTGCTGGGATACCATCTCCTCGTGACATTAAGGTGCAT CGACTAATGTGCATGGAGCTAATTAAGTTTGTAACTAGAGCTTCAATGTTACTTCCAGCA ATTGAAGAAGCCCGTCCTGGATGCAACTCAGGAATACAGGTGCTTTGCCAGTTAACCAGA GCACTTGTCAAAGCCAAGGACATTCTTCAGCATTGTCGTGAATCCAGTAAACTGTACTTG GCACTAACTGGAGATGTTATACTTTCAAGATGCAAGAAATCCAGCAACTTGCTTGAGCAA AGCTTGAGCTATGTGCAGAATATGGTTCCTGTAATGTTGGCTACAGAGATATCACAACTT GTTGCTGACCTGAGGGCTGCAATATTCAGCTTG…
SmU-box33	Smechr0300309.1	80646.7	6.89	Nucleus	5	E03	ATGTGGATTGATGCTGCTGCAGTAAGCAAGACACCGTCGTCTCATCATGCTATTAAGGTG CATCATGTAATGTGCATGGAACTATTTCAGCTTATGACTAGAGTTTCAGTATTACTTCCT GAAATTGAAGCAGCCCGTCCTGGATGCTCTTCCGGAAGAGAGGCACTTTGCCGGTTGAAC ATTGAAATTGGCAAAGCCAAGACACTGCATCTGCACTGCAGTGAATCTAGTAAGCTATAC TTGGCGCTAACCGGAGATTCTATACTCTTAAGATGTGAGAAATCAAGAAACTTGTTTGAG CAAAGCTTAAGCCAGGTGCAATATATGGTTCCAGTATCACTGGCTGCAGAGATTTCACTA CTGACTGCTGAACTGAGGAGTGCAGTATTCAGC…
SmU-box34	Smechr0300735.1	85106.3	5.36	Nucleus	5	E03	ATGTTGATGATGGAGAATAATGAGGTTGAGGAGAGCTTGTTATCTATCGGTGAGCCTAAG TTACATGGAGGAATGTGCAAGAGCTTATCCGCTATATACGCAAAAGTGCTGGGAATATTT CCTGAACTAGAAGCTGCACGACCAAGAAGCACATCTGGTATTCAAGCATTATGTGCTTTG CACATAGCCCTTGAGAAAACGAAGAATGTTCTTCAACATTGCGCTGAATGCAGTAAACTT TACCTGGCTATAACAGGGGACTCTATAGTTCTAAAGTTTGAGAGAGCAAGATGTGCTCTT GAAGATAGTCTGAAGCGTGTTGAAGATATAGTACCCCAAAGTATTGGCTGTCAGATCTCT GAAGTTCTAAATGAACTTCAGGGGATTGAGTTC…
SmU-box35	Smechr0203016.1	53329	6.65	Nucleus	1	E02	ATGGGTACTAGCAAGCAAAGATGGAGGATTTCATTTCATAAGTCTCCATCAAAACACCCT CCTATTCCTATAGAATTTATCTGTCCTATATCTGGTTCTCTCATGGCTGACCCTGTAATT GTTTCTTCTGGCCATACTTTTGAACGCCACTGTGTTCATGCCTGCAAATCACTTTCTTTT ACTCCTGTTCTTCCTGATGGTTCTGTTCCTGATTTCTCCACCGTCATCCCTAACTTGGCT CTCAAGTCTACTATCCTCAATTTTTGCCGTTCTACTCTTCTTGACCCTCCAAAACCCATC AATTTCCTCACAGCTGAAAGTCTCGTTTACACATTGAAGGCTACCCAAAACCCCCAAAAC CTCGCTAAGGATATTGTCAGATTCAATGGAGTC…
SmU-box36	Smechr0302857.1	59399.7	8.51	Nucleus	2	E03	ATGTATTCCCCTTTCAGAAAAGTTAAAGGGGAAAAGTGTGGACATGGCAGAAGCAAATCC ATGTGGAAAATCTTTGTTTACAGGTCTTCTTCTTCCTCGAAGTTTGATAAAAGGGATCCT CCAAAGGAACTTCTCTGCCCCATTTATGGGTGTTTGATGTTTGATCCAGTTGTGGTGTCA TCTGGACAGAGTTTTGAGCGGACTTCGGTTCAAGTTTGTAAGGATTTGGGGTATAAGCCC CAACTTCAAAACGGGTTAAACCCGGATTTCTCTAGCGTGATTCCGAATTTAGCTTTGAGG ACGACGATTCTCACCTGGTGTGAAAAGTCAGGGGCGGAGAAGCCTCACCCGCCGGATTAT TACGCCGTCGAGTCTGTTGTTCGTGCTTCGATG…
SmU-box37	Smechr0202894.1	117777	5.43	Nucleus	16	E02	ATGGCGACTGCTAAACCACAGAGGACGCCGGCGGAGATCGAGGACATAATTATTCGGAAA ATCTTACTGGTATCACTAGTTGATTCAATGGAAAACGATGCACGTGTTGTCTACTTAGAG ACGACGGCTGCGGAGGTTTTGAGCGAGGGTAAAGAATTAAGGTTGTCTAGGGATTTGATG GAGAGGGTTTTAATCGATCGACTTTCCGGCAATTTTGTATCGGCTGAACCCCCTTTTAAG TATTTGGTCAACTGTTGCCGTCGGGCACACGAGGAGGGAAAGAAGATTACGTCGATGAAG GATAAGAATGTGAGGGCTGAGATGGAATTGGTGGTAAAGCAAGCGAAGAAACTTGCTGTA TCATACTGTAGGATACATTTAGCGAATCCTGAC…
SmU-box38	Smechr1101136.1	49303.8	6.89	Nucleus	2	E11	ATGGCGAAAACCACCGTAGACGGCGGGCTGCCGGCGGCGGCGGATGAACTGAAAAGAGAG TTGCAGAGAACGGTAAATTGGATAGTTGAAGAAGACGATTACTCTTTAGAAGCCACCGAT CGAGCCATGCAGTGTTTGTGTGCTCTAAAAGAATTGAAACTGAAACCTAATTCGACTTCC AGCCCTCCCCATGAATTTGTTTGCCCACTTTCTCGGCAGCTTATGAAAGACCCTGTTGTT TTGGCTTCTGGTCAGACATATGACAGACCATTCATTCAAAAGTGGCTGAAGGATGGCCAC CGAACCTGCCCTGAAACAAAGCAGGTTCTTTCCCATTCAGTTCTAACCCCAAATCATCTA GTGAGAAAAATGATTTTACAGTGGTGCCAGAAG…
SmU-box39	Smechr1200179.1	84955.5	6.33	Chloroplast. Nucleus.	9	E12	ATGAAATTGAAGGTTGACGGAGATACTGGTGGTTCTCCGGCGTCGTCGACGGCGGAGGTG ACGGTAGCGGTAGCAGTTAAGAGTGCTGAAGGGAGAGGCAGTCAACGTGCAGTGAAATGG GCGGTGGAGAAGCTGTTGCCGAAAGCTCATCGATTTGCTTTCATTCATGTTATGCCTGCA ATTACTACAATTCCAACTCCATCAGGAGAGTATATTCCAGTCAGTGGGCTTGAGGCCAAC GTGGTGAAACTATATACGGGAGATAAGAGGGCTAAATGTGAAGAAATCTTTATCCCATTT AAGATTTTATGCAAAAGAAAAAATGTTGAGACTTTGGTGCTGGAAGGGAATAATCCTGCA ACAGTGCTCCTAAAATATGTAAATGACTCTGGG…
SmU-box40	Smechr1102189.1	69941.2	8.54	Nucleus	4	E11	ATGGCCGGCGGAGGACCCACTGACGTCGCCGGAGACTCTACCAAGATCCCTCTCCAGATT GTTCACGAAGTCTGTCGAATTTCCGGTGCCGGATTTGCTGGTTTCTTCAGGAAAGATTGT ACTGATTTAGCTAGAAGAGTGTCCCTTTTGGCTTATTTGCTCGAGGAAATCAGGGATTCC AACACCCATTTGGGTTCTTCATCATCTTCCCAAAATTGTTGCTTGTATGATCTCTCTGTA GCTCTCAAAGCTGCAAAAAGACTCCTTTTAGCAGCAAATGACTTTGATCCCAAGATCTCA TCTGACGCAGCAAGGAAGAAAATTGTCTTTCAATTCCAATGTGTAACATGGAAATTGGTG AAATCCCTAGACAGCTTACCATATGACCAGTTC…
SmU-box41	SmeSca00074.1	71004.2	7.84	Nucleus	4	FRAGSCAFF_217_2	ATGTCCCGTGGAGAAGCCACCTCCGTTGCCGGAGACCACCCTATTAACACCCCACTCCGG CTACTCCATGAGGTATCACAGATCTCAATTTCTGGATTTTGTGGCAAATTCAAGAAAGAT TGTACAGATTTAGCCAGAAGAGTTACACTTTTGGCTCATTTACTTGATGAGTTAAAAGAT TCAAATACCCTTTTGGGTTCTTCATCTTCTTCATCCAATTCTTGCTTTTCTGATCTGTCA ATTGCTCTTCAAGCTGCAAAGCAACTACTTTTAGCAGCTAATGAACTTGATCCCAAGATC CCCTCTGATGTCACGGTGAAGAAAATAAACTTTCAGTTTCAATGTGTTACATGGAAATTG GAGAAAGCCCTTGGTAGCTTCCCATATGATCAT…
SmU-box42	Smechr0901462.1	49992.8	8.57	Nucleus	4	E09	ATGGCCAAGACTGGTGTAGTTGAAGCCGATCCACCTACTGCTAAGGTGACGGAGTTGGAG TTGAAAAGAGAGTTACAGAGACTAGTTAAGGCCATTCTCTCTGAAGATGACATCAATGTC GATGCCCTTGATAAAACCCAGCAAACACTTGTCGCCTTGAAGGACTTAAAGCTTAAACGC CCATCCTCATTCGACACTGCTCCTTTTCCTGATGAATTTCGATGCCCACTTTCTAAACAA CTTATGAGGGATCCTGTTATCCTTTCCACCGGCCAGACTTATGACAGACCCTTCATTCAG AAATGGTTGAAGGCTGGGAATAGGACGTGCCCTCGAACACAACAAGTACTGTCACATACA ATTCTTACACCTAATCACTTGATTCGGGAAATG…
SmU-box43	Smechr0401384.1	166474	5.68	Nucleus	15	E04	ATGGCTGGAAATTATAGATTTGAAATGGATCAGGAAGACATAGTTAGGTCCTTGATCACT TCTGTAGGAAGTTTCATTCAAGATAGGCTAATTGACAAGGAACAAAGAACTTTGCATAAA GAACAATGTGCTGAGAGGTTAGCCGCTGAAGATGGGAGCTCCGATAAAGATACAGAAGTT CGATACTCTGATCAAGCAGTTTTAGCCAATTTGGACTGGGGAATTGATGCCCTTGAAGAG GCAATCAACACATCAAACATTGAAACTAAGATGGCTAGACTAGATTATGCGGAAAAAATG TTGCAAGTATGTGCTATGTTGGATTCTAGCCAGAAAACTGCAGGGGTGCCTAATTTCTAT TTATCTGCTTGGGCACATTTAAACCTTTCTTAC…
SmU-box44	Smechr0700811.1	146023	5.8	Nucleus	15	E07	ATGTGCAATTATTGTAACATTTGTCGTTTTACTCCTCTATTCGCGCCGGCTGACCAAAGT GAAGGACTATTAGGTAGCATTTGCAACGCAATTTTCCTTGACATGGCTTCCTCCAGCCCT TTAGACAACATCCTCCGCCACACCAACGTGTTGTTGTCGGAAATCCTTTTACATTCTGAG CTCCGTCGCCGGCTATTCTCACTCTTTCATAAATCCACTGATCAAACTCTTGCAGTTGAA ACTATAGAAAATGCAGCTTCGGACTCCTCTCTTAGACTAGCTGAAAAGATCCTCGACTCT GAAAACACATTCTCTTCGTTTTTGTTATCTCTCGTTTATACTCTTCTGCACAGACCCGTT GATGCTGCTCTTAGTCTTCTTCATGTGTTTTAT…
SmU-box45	Smechr0104178.1	124141	6.09	Nucleus	7	E01	ATGTTACTTCCAGCAATTGAAGAAGCCCGTCCTCGATGCAACTCAGGAATACAGGTACTT TGCCAGTTAAGCAGAGCACTTGACAAAGCCAAGGACATTCTTCAGCATTGCAGTGAATCC AGTAAACTATACTTGGCATTAACAGGAGATGTTATACTTTCAAGATGTAAGAAATCAAGA AACTTGCTTGAGCAAAGCTTAAGCCAAATGCAGAATATGGTTCCTGTAATGCTGGCTGCA GAGATATCGCAACTGGTTGCTGACCTGAGGGCTGGGGTATTTAGGTTGGACTCGTCTGAA GAGGAGGCAAGAAAGGTTTTGAGGGAATTACTTCAGCAGTATACATCTACAACACATTCA GGGGATGAACATGTCGTTGAGGCTGTTCAAATT…
SmU-box46	Smechr0401584.1	45915.2	8.83	Nucleus	1	E04	ATGGTGAGAAATAGGAGGGATGAATTATACGTTACAGTTCCGAGCCTTTTCCGATGTCCA ATCTCCATGGACGTTATGAAATCTCCGGTGAGCCTCTGCACCGGCGTCACTTACGATCGG AGCTCCATTCAGACTTGGCTGTCACAAGGTCACAATACTTGTCCTGCCACCATGCAAATC CTTCCATCTACTGATTTCACACCTAACCTCACTCTCCGGCGGCTTATCAACGTATGGCTT CAGCATCAGCCGGCGAGTTCACCGGGAGTCGTAACGCCTTCTTCATCCGCCGTTACAAAG TCGGAAGTTGGAGAAATTGTCAAAAATTTCAGCGGCGAGATCAACCAGTTGAGTTCGTTG GCGAAGATTTTGGAATTCGTTAAATGTTCTAGT…
SmU-box47	Smechr1100595.1	46742.1	8.77	Nucleus	1	E11	ATGCGGAAGGATGATCTTTACATAACGGTGCCGAGTTTTTTCCGGTGTCCGATTTCTCTC GACGTCATGAAATCTCCGGTCAGTTTATGCACCGGAGTTACCTATGACCGGAGTAGCATC CAACGGTGGCTCGACAGCGGTAACAATACTTGTCCGGCCACTATGCAGGTGCTACAAACT AAGGAACTTGTACCTAACCATACACTACAACGGCTTATCCAGATCTGGTCTGACTCGGTC CGGACTCAGCGTTCCGATTCCGAGTCAAACCGAGTTAACTCAGTTAGCCATGATCAAGTT CGTGAGCTAATCAAACAGTTTGTAAACGACTTCAGAGTTCACACCGAGTTGGAGGTGAAC TCAGATCGGTTATTGAAGCTCTTAACTTTTTCC…
SmU-box48	Smechr0402107.1	48749.3	6.57	Nucleus	1	E04	ATGCCTATGTATGTGCCATCTAGGGGGAGGGTGGAGGAGTTTGATGTTGGGGGTGGTGGC CAGGTCTTGGATCTGGAAACTGCTGTTAAAGATGGGATTTTGGGTGGTGGAGGTGGAGTG GTGGTTCATGGTGGTGCTATAGAGAAGTTGAATTTGAAGAAAATGATGGAGGAGCTTGAT TCAATTGAAGTTCCTTCAGTGTTCATTTGTCCAATTTCTTTAGAGCCCATGCAAGATCCA GTAACCCTTTGCACAGGGCAAACATATGAGAGGTCTAATATCCTCAAATGGTTCTCTTTG GGGCATTTCACTTGCCCCACAACAATGCAAGAGTTGTGGGATGATTCAATCACTCCTAAC AGTACTCTTCACCAGCTGATTTACAGTTGGTTT…
SmU-box49	Smechr0502424.1	64576.8	7.19	Cytoplasm. Nucleus.	1	E05	ATGAAGAGTATAGAAAATCACAGAGAGAGGAATGTCATATTCTTTCGGAAAGGTATCGAA CGTTTGATGAAATTGAAGAAGGCATTTTCGTCTGCTAAGAAATTGTTAAAAACTTGCCAT TCTGGAAGCAAAATTTATCTGGCAATAGAGAGTGAGTCTGTTATGAGAAGATTCTATTCT GTATATGAAAAATTAAGCCAGGCTCTAGAAAACATGCCTTACGATGAATTTGGAATTTCC GAATCAGAGAGAGAACAGGCGGACTCATTGATGGTGCAATTTAAAAGATCTAAAAAGCGA CATGGTAGTCAAGATATGGAACTCGCGATGGATCTGATGGTTGCACTGTCTATAAATGAC GATAGAAATGCAGATAGTGCTAGCATAGATAGA…
SmU-box50	Smechr1001878.1	117686	5.8	Nucleus	3	E10	ATGGACATGTCTGGCAGTATAGATTCTGATACCATACCAATCAATGGAGAAAGGGACAGA GTTGGCATTCTTGCTGAATCCTTGTTAGCAGATGTTTCAGAGTTCATAAACTCAGCAGTT TCAATAGATGTTGAAAAAGAGAATTTCGTCGAGATTGGAAGCTACTTATACCGCGTTTCT GCAGTCATAGCGGAGTTGCAAATAGGAAAAAATGCAACATCAAATGTCGTAGAGAAATTA CAGTCTATGTTCGAAAATGTGCATCTAGCTACTGAGCTGATCAAGAAATGCCAAAACTAT AGACAAAATAATCAGTTGATTGAACCAAGTATTGTTATAGAACAGCTTCAAGTTGTGAAC AGACATATCGCGGAAAGATTGAGTCTGATACCA…
SmU-box51	Smechr0500259.1	45711.9	4.92	Nucleus	8	E05	ATGGCTTCTGAAGAAATGAGCCTTGTTTCAGCTCGAAGAGTAGATGATGGGCTCAATCCA CAGCTCGTTTTCCATGAAAATAGTTTCAGCTGCGTTCCACCACCTTCGGGTAGGGTCGGT TCCGCTTCCGGTGATCCAGGCCCAAAAACTACACGGGAGCTTACCGGATTCATAGACAAG TATGATAATCATTACTTCCATCATCAACATCCAGCACAAGCTGCTGATTTTCGCCGTCAA ATGTTCGGTGAAGACCGCCGGGATGGTGATTGGAATACGAAGAGCCATGGAGATGGTGAT GGATCGGAGGATGATGATGTGGATGAGGACGACGAGGATGATGAGGATGAGAATGAAGTG GAGGGGATTGTTACTGTTGAAAATAGTAATCAG…
SmU-box52	Smechr0500749.1	42677.1	6.14	Nucleus	1	E05	ATGAAGGAGTCTGAAATGGGAATTCCTATCTTGTTTAGATGTCCAATAAGTCTAGATTTG TTTAAAGATCCAGTGACTTTATGCACAGGGCAAACATATGATAGATCAAGCATTGAAAAA TGGTTGTCTTGTGGGAATTCTACTTGTCCTGTCACAATGCAGAAGCTCCATGACTTTTCT ATTGTTCCAAACACCACTCTTCGCCATTTGATCGATCAATGGCTTCGAATAAATTGCAGT CATGCTTATGATCTTGATGACTCATTTGTTGTTCTTAAACACAATATTCAATCAAAGGAG TCTACATTGGAGACAAAAGTTGAAGCACTAGAGAAAGTTGTTGCTTTATCAAAAGATCTG CCTTTCGAAAACTGTCCCTTGATTCAACTAGAT…
SmU-box53	Smechr0603062.1	31784.3	6.03	Nucleus	8	E06	ATGGCACCAATCGTGGGTTCGAAGCAAGCAGAACAACTAAAGCAAGATGGGAACAATTAC TTTCAGAAGAATCGAATTGGGGCTGCCATAGATGCTTACACCGAGGCAATTGCTTTGTGC CATAATGTTCCGATATATTGGACCAATCGTGCTCTGTGTCATCGGAGGCGGAATGACTGG AAAAGAGTGGAGGAAGATTGCAGGAAGGCTATTCAGCTCGATCACAATTCTGTAAAGGCC CACTATTATCTTGGTCTTGCATTGCTACAGAAGGAGCAGTTTGCTGAAGGTGTGAGGGAA TTGGAAAAGGCATTAGACCTTGGAAGAGGTGCCCATCCAGGAAAATACATTGTTGAAGAG ATATGGGAAGAGCTTGCGAAAGCAAAATACATG…
SmU-box54	Smechr0902418.1	56569.9	6.18	Nucleus	18	E09	ATGAACTGTTCAATTTCCGGTGAGGTGCCGGAGGATCCAGTTGTTTCGAAGAAGTCCGGA CTCCTTTTCGAGAAGCGTTTATTAGAAAAACACATCTCTGATTATGGTAAATGTCCTGTT ACTGGAGAGCCATTGACCTTGGATGACATTATCCCTGTTAAAACTGGCAAGATAGTTAAA CCCCGACCTGTACAGGCTGCTAGCATTCCTGGGATGTTGGGAATGTTCCAAATAGAATGG GATGGTCTAATGCTGTCAAATTTTGCATTGGAACAACAATTACATACTGCAAGGCAAGAG TTGAGCCATGCTTTATATCAGCATGATGCTGCTTGCAGGGTAATTGCAAGGCTGAAAAAG GAAAGGGATGAGGCAAGGGCGTTGCTTGCCCAC…
SmU-box55	Smechr1100196.1	90641.4	7	Nucleus	8	E11	ATGGAGATGGAAAACAAGGTTTATGTGGCAATTAATTCAGATATACATGATGGTTTTTTG ACTCTACAATGGGCACTCAAAAGATGGAATTCTCAGTCAATCACCATTGTAATTCTTTAT GCTTCTAATAACATATGTAAAGATTATGTTATGACACCAATGGGAAAGCTACCAGCAGGA TCAGTAAATGAGGAAAAATTGAAGGATCTTGAAAAGTTTGAAGAAGCAAAAAATGAGAAA ATACTTTGGAGATACAAAGTTTTTTGTGGAAATGTGAAAGTTGAAGCCATCAAGATTGAA AGATATGATGAATCAATTCAAAAATTTATGGTGGATTTGATTTGTGGTGTTAAGATAACC AAATTAGTCATGTCATTGACTTTCATGAAACCT…
SmU-box56	Smechr0402569.1	89434	5.54	Nucleus	3	E04	ATGGCTGAAAGCTGGGATGGGAATCATGATCCTGGTAGCCCGTCCGAGGAGAGTTATCAT CTCGAGAGACTGCACATAGAACCAATTTATGATGCATTCATATGTCCTTTGACCAAACAA GTAATGCAAGATCCCGTTACTCTGGAAAATGGCATGACTTTTGAGAGGGAAGCTATTGAG AAATGGTTCAAGGAATGTAGGGATAGTGGAAGAAAGCCTATTTGCCCTTTAACACATAGA GAACTGAAAAGCACGGAGCTGAATCCAAGTATAGCCCTACGAAATACCATTGAAGAATGG AATGCAAGGAATGAAGCTGCACAAATTGATATGGCTCGCAGATCATTATCTATGGGTAGT GGGGAGGGTGATATTGTGCAGGCTTTAAAGTTT…
