# Supplementary material for: Genome-wide identification and expression analysis of the U-box E3 ubiquitin ligase gene family related to bacterial wilt resistance in tobacco (Nicotiana tabacum L.) and eggplant (Solanum melongena L.)
Source: Front Plant Sci. 2024 Jul 30;15:1425651. doi: 10.3389/fpls.2024.1425651 (PMC11319268; doi:10.3389/fpls.2024.1425651)
Supplement: Supplementary file 5 [file Table_3.xlsx]

## Sheet: Sheet1
Table S3 Segmental duplication and tandem duplication gene pairs among NtU-box and SmU-box family members
No.	Segmental duplication gene pairs	Tandem duplication gene pairs
1	NtU-box56/NtU-box28	NtU-box10/14
2	NtU-box40/NtU-box39
3	NtU-box52/NtU-box63
4	NtU-box59/NtU-box61
5	NtU-box56/NtU-box26
6	NtU-box32/NtU-box30
7	NtU-box104/NtU-box105
8	NtU-box115/NtU-box113
9	NtU-box41/NtU-box74
10	NtU-box62/NtU-box99
11	NtU-box71/NtU-box55
12	NtU-box3/NtU-box2
13	NtU-box75/NtU-box76
14	NtU-box10/NtU-box13
15	NtU-box67/NtU-box66
16	SmU-box20/SmU-box21
17	SmU-box15/SmU-box17
18	SmU-box1/SmU-box2
19	SmU-box7/SmU-box4
20	SmU-box10/SmU-box8
21	SmU-box32/SmU-box33
22	SmU-box35/SmU-box36
23	SmU-box19/SmU-box18
24	SmU-box30/SmU-box49
25	SmU-box29/SmU-box28
