# Supplementary material for: Genome-wide identification and expression analysis of the U-box E3 ubiquitin ligase gene family related to bacterial wilt resistance in tobacco (Nicotiana tabacum L.) and eggplant (Solanum melongena L.)
Source: Front Plant Sci. 2024 Jul 30;15:1425651. doi: 10.3389/fpls.2024.1425651 (PMC11319268; doi:10.3389/fpls.2024.1425651)
Supplement: Supplementary file 6 [file Table_4.xlsx]

## Sheet: Sheet1
Table S4 Syntenic analysis of U-box genes among tobacco, eggplant, Arabidopsis and tomato.
Nicotiana tabacum L.	Arabidopsis	Nicotiana tabacum L.	Solanum lycopersicum L.	Solanum melongena L.	Arabidopsis	Solanum melongena L.	Solanum lycopersicum L.
NtU-box48	AT1G67530.1	NtU-box49	Solyc03g113870.1.1	SmU-box9	AT2G35930.1	SmU-box1	Solyc01g005160.2.1
NtU-box68	AT1G71020.1	NtU-box59	Solyc03g093450.2.1	SmU-box9	AT3G52450.1	SmU-box1	Solyc04g008100.1.1
NtU-box104	AT2G33340.1	NtU-box52	Solyc03g113870.1.1	SmU-box9	AT3G11840.1	SmU-box2	Solyc01g005160.2.1
NtU-box41	AT2G28830.1	NtU-box65	Solyc03g114160.1.1	SmU-box15	AT3G61390.2	SmU-box2	Solyc04g008100.1.1
NtU-box62	AT2G19410.1	NtU-box56	Solyc03g025450.2.1	SmU-box15	AT1G01660.1	SmU-box3	Solyc11g006030.1.1
NtU-box26	AT2G45910.1	NtU-box32	Solyc03g082690.2.1	SmU-box15	AT2G45910.1	SmU-box7	Solyc01g009320.1.1
NtU-box99	AT2G07020.1	NtU-box28	Solyc03g025450.2.1	SmU-box15	AT3G61390.2	SmU-box7	Solyc06g074140.1.1
NtU-box74	AT2G28830.1	NtU-box63	Solyc03g113870.1.1	SmU-box17	AT3G49060.1	SmU-box8	Solyc06g074140.1.1
NtU-box56	AT3G49060.1	NtU-box61	Solyc03g093450.2.1	SmU-box18	AT5G61550.2	SmU-box9	Solyc01g007000.2.1
NtU-box28	AT3G49060.1	NtU-box51	Solyc03g113870.1.1	SmU-box19	AT5G51270.1	SmU-box9	Solyc06g074140.1.1
NtU-box41	AT3G46510.1	NtU-box30	Solyc03g082690.2.1	SmU-box19	AT5G61550.2	SmU-box11	Solyc01g014230.2.1
NtU-box72	AT3G07360.1	NtU-box49	Solyc02g087200.1.1	SmU-box24	AT1G29340.1	SmU-box12	Solyc12g100000.1.1
NtU-box97	AT3G07370.1	NtU-box52	Solyc02g087200.1.1	SmU-box27	AT1G60190.1	SmU-box13	Solyc09g025270.2.1
NtU-box74	AT3G46510.1	NtU-box51	Solyc02g087200.1.1	SmU-box28	AT2G28830.1	SmU-box14	Solyc01g080920.2.1
NtU-box59	AT5G61550.2	NtU-box53	Solyc02g088550.2.1	SmU-box29	AT3G46510.1	SmU-box15	Solyc01g094660.2.1
NtU-box59	AT5G51270.1	NtU-box65	Solyc05g005670.1.1	SmU-box29	AT2G28830.1	SmU-box16	Solyc11g065950.1.1
NtU-box62	AT5G57035.1	NtU-box68	Solyc05g008230.2.1	SmU-box30	AT5G42340.1	SmU-box17	Solyc01g094660.2.1
NtU-box84	AT5G42340.1	NtU-box91	Solyc05g056500.1.1	SmU-box31	AT3G54850.1	SmU-box18	Solyc03g093450.2.1
NtU-box61	AT5G61550.2	NtU-box61	Solyc05g051610.1.1	SmU-box32	AT4G36550.1	SmU-box18	Solyc05g051610.1.1
NtU-box109	AT5G65500.1	NtU-box89	Solyc05g015070.2.1	SmU-box33	AT4G36550.1	SmU-box19	Solyc03g093450.2.1
NtU-box61	AT5G51270.1	NtU-box67	Solyc05g005670.1.1	SmU-box35	AT5G40140.1	SmU-box20	Solyc01g096200.2.1
NtU-box53	AT5G15400.1	NtU-box66	Solyc05g005670.1.1	SmU-box36	AT5G62560.1	SmU-box20	Solyc03g082690.2.1
		NtU-box3	Solyc04g008100.1.1	SmU-box37	AT5G15400.1	SmU-box21	Solyc01g096200.2.1
		NtU-box84	Solyc04g082440.2.1	SmU-box39	AT5G57035.1	SmU-box21	Solyc03g082690.2.1
		NtU-box68	Solyc04g007640.2.1	SmU-box39	AT5G20310.1	SmU-box22	Solyc09g083060.2.1
		NtU-box75	Solyc04g057940.2.1	SmU-box39	AT2G19410.1	SmU-box23	Solyc01g107980.2.1
		NtU-box46	Solyc04g050770.1.1	SmU-box39	AT2G07020.1	SmU-box24	Solyc02g072080.1.1
		NtU-box76	Solyc04g057940.2.1	SmU-box40	AT1G23030.1	SmU-box26	Solyc06g051090.1.1
		NtU-box62	Solyc07g040940.2.1	SmU-box40	AT1G71020.1	SmU-box27	Solyc03g114160.1.1
		NtU-box99	Solyc07g040940.2.1	SmU-box42	AT3G07360.1	SmU-box27	Solyc05g005670.1.1
		NtU-box40	Solyc06g051090.1.1	SmU-box48	AT3G49810.1	SmU-box28	Solyc06g076040.2.1
		NtU-box39	Solyc06g051090.1.1	SmU-box49	AT5G42340.1	SmU-box28	Solyc11g066040.1.1
		NtU-box41	Solyc06g076040.2.1	SmU-box50	AT1G68940.3	SmU-box29	Solyc06g076040.2.1
		NtU-box97	Solyc06g083150.2.1	SmU-box51	AT2G40640.1	SmU-box29	Solyc11g066040.1.1
		NtU-box74	Solyc06g076040.2.1	SmU-box51	AT5G05230.1	SmU-box30	Solyc04g082440.2.1
		NtU-box17	Solyc06g074140.1.1	SmU-box53	AT3G07370.1	SmU-box30	Solyc12g094610.1.1
		NtU-box104	Solyc09g090660.2.1	SmU-box54	AT1G04510.1	SmU-box31	Solyc11g008390.1.1
		NtU-box57	Solyc09g083060.2.1	SmU-box54	AT2G33340.1	SmU-box32	Solyc02g085140.2.1
		NtU-box105	Solyc09g090660.2.1	SmU-box55	AT5G65500.1	SmU-box32	Solyc03g034010.2.1
		NtU-box72	Solyc09g056450.2.1	SmU-box56	AT1G76390.1	SmU-box33	Solyc02g085140.2.1
		NtU-box56	Solyc01g094660.2.1	SmU-box56	AT1G20780.1	SmU-box33	Solyc03g034010.2.1
		NtU-box32	Solyc01g096200.2.1			SmU-box34	Solyc05g015070.2.1
		NtU-box28	Solyc01g094660.2.1			SmU-box35	Solyc02g087200.1.1
		NtU-box115	Solyc01g006380.2.1			SmU-box35	Solyc03g113870.1.1
		NtU-box113	Solyc01g006380.2.1			SmU-box36	Solyc02g087200.1.1
		NtU-box4	Solyc01g005160.2.1			SmU-box36	Solyc03g113870.1.1
		NtU-box26	Solyc01g094660.2.1			SmU-box37	Solyc02g088550.2.1
		NtU-box30	Solyc01g096200.2.1			SmU-box38	Solyc04g050770.1.1
		NtU-box10	Solyc01g009320.1.1			SmU-box39	Solyc06g062820.2.1
		NtU-box23	Solyc01g080920.2.1			SmU-box39	Solyc07g040940.2.1
		NtU-box17	Solyc01g007000.2.1			SmU-box39	Solyc12g008990.1.1
		NtU-box13	Solyc01g009320.1.1			SmU-box40	Solyc04g007640.2.1
		NtU-box62	Solyc12g008990.1.1			SmU-box40	Solyc05g008230.2.1
		NtU-box84	Solyc12g094610.1.1			SmU-box42	Solyc09g056450.2.1
		NtU-box21	Solyc12g100000.1.1			SmU-box43	Solyc04g057940.2.1
		NtU-box99	Solyc12g008990.1.1			SmU-box45	Solyc01g006380.2.1
		NtU-box41	Solyc11g066040.1.1			SmU-box46	Solyc04g071030.1.1
		NtU-box29	Solyc11g065950.1.1			SmU-box47	Solyc11g005700.1.1
		NtU-box108	Solyc11g066040.1.1			SmU-box48	Solyc04g077610.2.1
		NtU-box5	Solyc11g006030.1.1			SmU-box49	Solyc04g082440.2.1
		NtU-box109	Solyc11g010700.1.1			SmU-box49	Solyc12g094610.1.1
		NtU-box108	Solyc11g008390.1.1			SmU-box50	Solyc05g010650.2.1
		NtU-box82	Solyc11g005700.1.1			SmU-box51	Solyc05g052220.2.1
		NtU-box8	Solyc11g068920.1.1			SmU-box52	Solyc05g056500.1.1
		NtU-box74	Solyc11g066040.1.1			SmU-box53	Solyc06g083150.2.1
						SmU-box54	Solyc09g090660.2.1
						SmU-box55	Solyc11g010700.1.1
						SmU-box56	Solyc04g082570.2.1
