# Supplementary material for: Genome-wide identification and expression analysis of the U-box E3 ubiquitin ligase gene family related to bacterial wilt resistance in tobacco (Nicotiana tabacum L.) and eggplant (Solanum melongena L.)
Source: Front Plant Sci. 2024 Jul 30;15:1425651. doi: 10.3389/fpls.2024.1425651 (PMC11319268; doi:10.3389/fpls.2024.1425651)
Supplement: Supplementary file 8 [file Table_6.xlsx]

## Sheet: Sheet1
Table S6 The accession number of U-boxs from other plants in our paper
Species			Genes		Accession number
Arabidopsis thaliana L.			AtUFD2		AT5G15400
			AtU-box2		AT5G67340
			AtU-box3		AT3G54790
			AtU-box4		AT2G23140
			AtU-box5		AT4G36550
			AtU-box6		AT1G24330
			AtU-box7		AT1G67530
			AtU-box8		AT4G21350
			AtU-box9		AT3G07360
			AtU-box10		AT1G71020
			AtU-box11		AT1G23030
			AtU-box12		AT2G28830
			AtU-box13		AT3G46510
			AtU-box14		AT3G54850
			AtU-box15		AT5G42340
			AtU-box16		AT5G01830
			AtU-box17		AT1G29340
			AtU-box18		AT1G10560
			AtU-box19		AT1G60190
			AtU-box20		AT1G66160
			AtU-box21		AT5G37490
			AtU-box22		AT3G52450
			AtU-box23		AT2G35930
			AtU-box24		AT3G11840
			AtU-box25		AT3G19380
			AtU-box26		AT1G49780
			AtU-box27		AT5G64660
			AtU-box28		AT5G09800
			AtU-box29		AT3G18710
			AtU-box30		AT3G49810
			AtU-box31		AT5G65920
			AtU-box32		AT3G49060
			AtU-box33		AT2G45910
			AtU-box34		AT2G19410
			AtU-box35		AT4G25160
			AtU-box36		AT3G61390
			AtU-box37		AT2G45920
			AtU-box38		AT5G65200
			AtU-box39		AT3G47820
			AtU-box40		AT5G40140
			AtU-box41		AT5G62560
			AtU-box42		AT1G68940
			AtU-box43		AT1G76390
			AtU-box44		AT1G20780
			AtU-box45		AT1G27910
			AtU-box46		AT5G18320
			AtU-box47		AT5G18330
			AtU-box48		AT5G18340
			AtU-box49		AT5G67530
			AtU-box50		AT5G65500
			AtU-box51		AT5G61560
			AtU-box52		AT5G61550
			AtU-box53		AT5G51270
			AtU-box54		AT1G01680
			AtU-box55		AT1G01660
			AtU-box56		AT1G01670
			AtU-box57		AT1G56030
			AtU-box58		AT1G56040
			AtU-box59		AT1G04510
			AtU-box60		AT2G33340
			AtU-box61		AT5G57035
			AtU-box62		AT5G05230
			AtU-box63		AT2G40640
			AtU-box64		AT3G07370
Solanum lycopersicum L.			SIU-box1		Solyc01g005160.2.1
			SIU-box2		Solyc01g007000.2.1
			SIU-box3		Solyc01g007010.2.1
			SIU-box4		Solyc01g007020.2.1
			SIU-box5		Solyc01g007040.2.1
			SIU-box6		Solyc01g007050.1.1
			SIU-box7		Solyc01g009320.1.1
			SIU-box8		Solyc01g009330.1.1
			SIU-box9		Solyc01g014230.2.1
			SIU-box10		Solyc01g080920.2.1
			SIU-box11		Solyc01g094660.2.1
			SIU-box12		Solyc01g096200.2.1
			SIU-box13		Solyc01g107980.2.1
			SIU-box14		Solyc02g072080.1.1
			SIU-box15		Solyc02g079740.1.1
			SIU-box16		Solyc02g085140.2.1
			SIU-box17		Solyc02g087200.1.1
			SIU-box18		Solyc02g088550.2.1
			SIU-box19		Solyc03g025450.2.1
			SIU-box20		Solyc03g034020.2.1
			SIU-box21		Solyc03g082690.2.1
			SIU-box22		Solyc03g093450.2.1
			SIU-box23		Solyc03g113870.1.1
			SIU-box24		Solyc03g114160.1.1
			SIU-box25		Solyc04g007640.2.1
			SIU-box26		Solyc04g008100.1.1
			SIU-box27		Solyc04g050770.1.1
			SIU-box28		Solyc04g050780.1.1
			SIU-box29		Solyc04g057940.2.1
			SIU-box30		Solyc04g071030.1.1
			SIU-box31		Solyc04g077610.2.1
			SIU-box32		Solyc04g082440.2.1
			SIU-box33		Solyc04g082570.2.1
			SIU-box34		Solyc05g005670.1.1
			SIU-box35		Solyc05g008230.2.1
			SIU-box36		Solyc05g010650.2.1
			SIU-box37		Solyc05g015070.2.1
			SIU-box38		Solyc05g051610.1.1
			SIU-box39		Solyc05g052220.2.1
			SIU-box40		Solyc05g056500.1.1
			SIU-box41		Solyc06g051090.1.1
			SIU-box42		Solyc06g074140.1.1
			SIU-box43		Solyc06g076040.2.1
			SIU-box44		Solyc06g083150.2.1
			SIU-box45		Solyc07g020870.1.1
			SIU-box46		Solyc07g040940.2.1
			SIU-box47		Solyc09g018230.1.1
			SIU-box48		Solyc09g025270.2.1
			SIU-box49		Solyc09g056450.2.1
			SIU-box50		Solyc09g083060.2.1
			SIU-box51		Solyc09g090660.2.1
			SIU-box52		Solyc11g005700.1.1
			SIU-box53		Solyc11g006030.1.1
			SIU-box54		Solyc11g008390.1.1
			SIU-box55		Solyc11g010700.1.1
			SIU-box56		Solyc11g065950.1.1
			SIU-box57		Solyc11g066040.1.1
			SIU-box58		Solyc11g068920.1.1
			SIU-box59		Solyc11g068940.1.1
			SIU-box60		Solyc12g008990.1.1
			SIU-box61		Solyc12g094610.1.1
			SIU-box62		Solyc12g100000.1.1
Solanum tuberosum L.			StU-box1		PGSC0003DMP400039486
			StU-box2		PGSC0003DMP400055318
			StU-box3		PGSC0003DMP400037028
			StU-box4		PGSC0003DMP400037027
			StU-box5		PGSC0003DMP400037026
			StU-box6		PGSC0003DMP400036960
			StU-box7		PGSC0003DMP400036959
			StU-box8		PGSC0003DMP400036957
			StU-box9		PGSC0003DMP400025951
			StU-box10		PGSC0003DMP400025952
			StU-box11		PGSC0003DMP400003267
			StU-box12		PGSC0003DMP400000107
			StU-box13		PGSC0003DMP400000510
			StU-box14		PGSC0003DMP400044898
			StU-box15		PGSC0003DMP400049550
			StU-box16		PGSC0003DMP400024480
			StU-box17		PGSC0003DMP400006255
			StU-box18		PGSC0003DMP400037168
			StU-box19		PGSC0003DMP400002606
			StU-box20		PGSC0003DMP400001068
			StU-box21		PGSC0003DMP400031071
			StU-box22		PGSC0003DMP400032858
			StU-box23		PGSC0003DMP400027702
			StU-box24		PGSC0003DMP400017985
			StU-box25		PGSC0003DMP400032265
			StU-box26		PGSC0003DMP400042309
			StU-box27		PGSC0003DMP400042354
			StU-box28		PGSC0003DMP400010632
			StU-box29		PGSC0003DMP400051323
			StU-box30		PGSC0003DMP400007983
			StU-box31		PGSC0003DMP400026533
			StU-box32		PGSC0003DMP400043921
			StU-box33		PGSC0003DMP400001513
			StU-box34		PGSC0003DMP400008726
			StU-box35		PGSC0003DMP400017478
			StU-box36		PGSC0003DMP400017490
			StU-box37		PGSC0003DMP400034136
			StU-box38		PGSC0003DMP400053168
			StU-box39		PGSC0003DMP400067536
			StU-box40		PGSC0003DMP400031338
			StU-box41		PGSC0003DMP400026240
			StU-box42		PGSC0003DMP400048260
			StU-box43		PGSC0003DMP400012796
			StU-box44		PGSC0003DMP400020665
			StU-box45		PGSC0003DMP400040564
			StU-box46		PGSC0003DMP400052305
			StU-box47		PGSC0003DMP400063782
			StU-box48		PGSC0003DMP400010511
			StU-box49		PGSC0003DMP400012639
			StU-box50		PGSC0003DMP400052920
			StU-box51		PGSC0003DMP400035020
			StU-box52		PGSC0003DMP400009060
			StU-box53		PGSC0003DMP400018944
			StU-box54		PGSC0003DMP400011745
			StU-box55		PGSC0003DMP400018225
			StU-box56		PGSC0003DMP400010832
			StU-box57		PGSC0003DMP400030035
			StU-box58		PGSC0003DMP400051670
			StU-box59		PGSC0003DMP400028172
			StU-box60		PGSC0003DMP400013180
			StU-box61		PGSC0003DMP400049977
			StU-box62		PGSC0003DMP400044324
			StU-box63		PGSC0003DMP400000776
			StU-box64		PGSC0003DMP400034089
			StU-box65		PGSC0003DMP400051217
			StU-box66		PGSC0003DMP400051087
Capsicum annuum L.			CaU-box1		Cpu09g18060.1
			CaU-box2		Cpu06g04270.1
			CaU-box3		Cpu11g18580.1
			CaU-box4		Cpu09g18070.1
			CaU-box5		Cpu09g14100.1
			CaU-box6		Cpu05g11810.1
			CaU-box7		Cpu08g16150.1
			CaU-box8		Cpu02g24780.1
			CaU-box9		Cpu12g17590.1
			CaU-box10		Cpu11g32670.1
			CaU-box11		Cpu04g14280.1
			CaU-box12		Cpu11g31970.1
			CaU-box13		Cpu11g22340.1
			CaU-box14		Cpu04g15670.1
			CaU-box15		Cpu12g25000.1
			CaU-box16		Cpu05g10750.1
			CaU-box17		Cpu05g10740.1
			CaU-box18		Cpu12g18180.1
			CaU-box19		Cpu01g08230.1
			CaU-box20		Cpu01g09440.1
			CaU-box21		Cpu01g09460.1
			CaU-box22		Cpu01g09530.1
			CaU-box23		Cpu01g09520.1
			CaU-box24		Cpu01g09550.1
			CaU-box25		Cpu01g09400.1
			CaU-box26		Cpu01g09510.1
			CaU-box27		Cpu01g09390.1
			CaU-box28		Cpu01g14060.1
			CaU-box29		Cpu01g14080.1
			CaU-box30		Cpu11g15010.1
			CaU-box31		Cpu01g09410.1
			CaU-box32		Cpu01g09420.1
			CaU-box33		Cpu11g18790.1
			CaU-box34		Cpu05g17550.1
			CaU-box35		Cpu03g25810.1
			CaU-box36		Cpu09g09260.1
			CaU-box37		Cpu07g20250.1
			CaU-box38		Cpu03g10800.1
			CaU-box39		Cpu12g22400.1
			CaU-box40		Cpu04g00840.1
			CaU-box41		Cpu03g11270.1
			CaU-box42		Cpu12g06440.1
			CaU-box43		Cpu02g31510.1
			CaU-box44		Cpu04g00720.1
			CaU-box45		Cpu01g04660.1
			CaU-box46		Cpu02g33070.1
			CaU-box47		Cpu01g15880.1
			CaU-box48		Cpu02g14160.1
			CaU-box49		Cpu11g35520.1
			CaU-box50		Cpu12g13670.1
			CaU-box51		Cpu04g07610.1
			CaU-box52		Cpu08g34660.1
			CaU-box53		Cpu11g32140.1
			CaU-box54		Cpu08g17890.1
			CaU-box55		Cpu03g19900.1
			CaU-box56		Cpu04g21100.1
			CaU-box57		Cpu12g28870.1
			CaU-box58		Cpu03g22600.1
			CaU-box59		Cpu09g01520.1
			CaU-box60		Cpu01g09470.1
			CaU-box61		Cpu09g06820.1
			CaU-box62		Cpu06g02240.1
			CaU-box63		Cpu05g17200.1
			CaU-box64		Cpu01g26870.1
