# Supplementary material for: Genome-wide identification and expression analysis of the U-box E3 ubiquitin ligase gene family related to bacterial wilt resistance in tobacco (Nicotiana tabacum L.) and eggplant (Solanum melongena L.)
Source: Front Plant Sci. 2024 Jul 30;15:1425651. doi: 10.3389/fpls.2024.1425651 (PMC11319268; doi:10.3389/fpls.2024.1425651)
Supplement: Supplementary file 9 [file Table_7.xlsx]

## Sheet: Sheet1
Table S7 Paralogous genes and Orthologous genes of U-box with other species
No.	Paralogous genes	Orthologous genes
1	NtU-box41/ NtU-box42	SlU-box57/StU-box63
2	NtU-box43/NtU-box74	SlU-box43/StU-box50
3	AtU-box12/AtU-box13	StU-box60/SlU-box54
4	NtU-box94/NtU-box108	StU-box35/SlU-box32
5	NtU-box70/NtU-box68	StU-box65/SlU-box61
6	AtU-box10/AtU-box11	StU-box28/SlU-box25
7	NtU-box36/NtU-box37	StU-box38/SlU-box35
8	NtU-box101/NtU-box38	StU-box15/SlU-box14
9	NtU-box93/NtU-box116	StU-box42/SlU-box47
10	NtU-box112/NtU-box111	SIU-box41/SmU-box26
11	NtU-box40/NtU-box39	CaU-box38/SmU-box27
12	NtU-box64/NtU-box65	StU-box39/SlU-box34
13	CaU-box12/CaU-box10	SIU-box9/CaU-box47
14	NtU-box67/NtU-box66	NtU-box22/CaU-box5
15	AtU-box18/AtU-box19	StU-box55/SlU-box48
16	NtU-box21/NtU-box18	StU-box16/SlU-box15
17	NtU-box20/NtU-box19	CaU-box4/SmU-box42
18	AtU-box2/AtU-box4	StU-box17/SlU-box16
19	StU-box30/StU-box31	SmU-box32/CaU-box8
20	NtU-box71/NtU-box55	SmU-box33/CaU-box56
21	NtU-box73/NtU-box72	SmU-box34/CaU-box13
22	AtU-box46/AtU-box47	StU-box41/SlU-box37
23	NtU-box45/NtU-box44	StU-box20/SmU-box35
24	NtU-box47/NtU-box46	StU-box26/SlU-box23
25	NtU-box89/NtU-box48	SmU-box36/CaU-box41
26	AtU-box7/AtU-box6	StU-box7/SlU-box3
27	NtU-box51/NtU-box50	StU-box10/SlU-box8
28	NtU-box63/NtU-box52	StU-box64/SlU-box58
29	AtU-box41/AtU-box39	StU-box9/SlU-box7
30	StU-box4/StU-box3	StU-box48/SlU-box42
31	SmU-box6/SmU-box5	SmU-box8/SlU-box59
32	CaU-box31/CaU-box25	StU-box8/SlU-box6
33	CaU-box24/CaU-box22	StU-box11/SlU-box10
34	CaU-box60/CaU-box26	CaU-box64/NtU-box23
35	NtU-box7/NtU-box6	StU-box29/SlU-box26
36	AtU-box23/AtU-box22	StU-box1/SlU-box1
37	NtU-box110/NtU-box10	StU-box61/SlU-box53
38	NtU-box9/NtU-box8	SmU-box46/SlU-box30
39	NtU-box14/NtU-box13	StU-box62/SlU-box52
40	NtU-box16/NtU-box15	StU-box34/SlU-box31
41	NtU-box12/NtU-box11	SmU-box23/SlU-box13
42	CaU-box21/CaU-box20	StU-box14/CaU-box52
43	CaU-box17/CaU-box16	StU-box45/SlU-box40
44	NtU-box3/NtU-box2	CaU-box57/NtU-box91
45	NtU-box4/NtU-box1	CaU-box54/NtU-box31
46	NtU-box107/NtU-box5	StU-box13/SmU-box20
47	AtU-box21/AtU-box20	StU-box25/SlU-box21
48	NtU-box80/NtU-box79	SmU-box22/NtU-box57
49	AtU-box28/AtU-box27	StU-box36/CaU-box44
50	NtU-box82/NtU-box81	StU-box37/SlU-box36
51	AtU-box31/AtU-box30	SlU-box29/NtU-box76
52	AtU-box26/AtU-box25	StU-box2/SmU-box45
53	NtU-box33/NtU-box32	SmU-box44/SlU-box45
54	NtU-box115/NtU-box113	SmU-box54/SlU-box51
55	NtU-box78/NtU-box77	AtU-box49/StU-box18
56	AtU-box60/AtU-box59	CaU-box59/SlU-box18
57	NtU-box105/NtU-box104	StU-box22/SlU-box22
58	NtU-box59/NtU-box58	StU-box43/SlU-box38
59	AtU-box53/AtU-box35	SmU-box18/CaU-box34
60	NtU-box99/NtU-box90	SmU-box39/SlU-box60
61	AtU-box61/AtU-box34	StU-box53/SlU-box46
62	NtU-box26/NtU-box25	SmU-box55/NtU-box109
63	NtU-box56/NtU-box28	StU-box12/SlU-box11
64	NtU-box29/NtU-box27	SmU-box15/CaU-box7
65	AtU-box37/AtU-box36	SmU-box17/CaU-box58
66	AtU-box58/AtU-box57	CaU-box33/SlU-box56
67	NtU-box96/NtU-box95	StU-box19/SmU-box37
68		SmU-box51/SlU-box39
69		StU-box44/CaU-box63
70		SmU-box53/SlU-box44
71		AtU-box64/CaU-box62
