# Supplementary material for: Genome-wide identification and expression analysis of the U-box E3 ubiquitin ligase gene family related to bacterial wilt resistance in tobacco (Nicotiana tabacum L.) and eggplant (Solanum melongena L.)
Source: Front Plant Sci. 2024 Jul 30;15:1425651. doi: 10.3389/fpls.2024.1425651 (PMC11319268; doi:10.3389/fpls.2024.1425651)
Supplement: Supplementary file 10 [file Table_8.xlsx]

## Sheet: Sheet1
Table S8 Functional prediction of U-box genes in tobacco and eggplant
U-box genes in tobacco and eggplant		Possible biological processes
SmU-box31/29/28		Play a role in formation of organs
NtU-box108/94/43/42/41		and regulator of flowering time.
SmU-box11/12/13		Play a role in regulating root development,
NtU-box20/19/21/18/102/22		pollen tapetum development and ROS induced chloroplast degradation.
SmU-box26/42/38/40/41/49/30/4/5/6/7		Play combinatory roles inresponse to drought stress.
NtU-box40/39/114/112/116/111/93/73
72/71/55/68/69/70/85/84/6/7/8/9
SmU-box18/19/39		Encodes a U-box domain-containing E3 ubiquitin ligase with
NtU-box60/61/59/58/62/99/100/90		central Ser/Thr protein kinase domain whose expression is
		responsive to bothphosphate (Pi) and phosphite (Phi) in both roots and shoots.
