# Supplementary material for: Genome-wide identification and expression analysis of the U-box E3 ubiquitin ligase gene family related to bacterial wilt resistance in tobacco (Nicotiana tabacum L.) and eggplant (Solanum melongena L.)
Source: Front Plant Sci. 2024 Jul 30;15:1425651. doi: 10.3389/fpls.2024.1425651 (PMC11319268; doi:10.3389/fpls.2024.1425651)
Supplement: Supplementary file 11 [file Table_9.xlsx]

## Sheet: Sheet1
Table S9 The FPKM values of 62 NtU-box genes under drought stress and 26 SmU-box genes under high temperature													The tissue expression FPKM values of 126 NtU-box genes and 56 SmU-box genes
Gene ID	0h	1h	2h	4h	8h		Gene ID	CK	HT1h	HT6h	HT12h		ID	Leaves	Roots	Stems		ID	Flowers	Roots	Cotyledons	Radicles	Leaves	Stems
NtU-box2	0.0701686	0.0304062	0.129855	0.035173	0.214901		SmU-box11	3.12978	2.58183	3.69711	3.9607		NtU-box1	3.61235	5.29682	2.48285		SmU-box1	0.471212	0.352067	0.0328174	1.15519	0.0834993	4.11909
NtU-box3	0.262042	0.0853979	0.457346	0.356421	0.652984		SmU-box12	3.41278	2.68863	3.67095	4.12623		NtU-box2	1.0635	6.46058	1.58976		SmU-box2	0.16466	1.66173	0.0508067	2.98967	0.143749	2.47706
NtU-box4	0.843307	1.34502	0.495537	0.220755	0.218975		SmU-box13	4.09449	2.99874	4.3152	4.14184		NtU-box3	2.62059	6.81083	1.31034		SmU-box3	0.326884	1.79207	0.0564795	0.170322	0.158872	1.60688
NtU-box5	0.530729	0.900476	0.630254	0.432154	0.276476		SmU-box15	3.7126	2.29866	4.29499	5.14812		NtU-box4	1.43829	3.23573	1.04264		SmU-box4	0	4.15658	0	1.23297	0	0.210489
NtU-box8	0.347922	0.5136	0.0766416	0.333111	0.119454		SmU-box16	3.09812	2.27113	3.72214	4.04963		NtU-box5	3.32193	6.89421	1.90304		SmU-box5	0	4.91067	0.0553553	1.9552	0	2.56747
NtU-box10	0	0	0	0.0846077	0		SmU-box17	3.0571	2.58664	3.81455	4.33364		NtU-box6	4.51223	7.76686	3.33914		SmU-box6	0	4.52659	1.23035	1.72347	0.0838438	2.86912
NtU-box16	0.0361887	0.104837	0.0376919	0	0.0153843		SmU-box19	0.306846	0.0881416	1.16157	1.25278		NtU-box7	6.31125	8.35601	4.4957		SmU-box7	0	0.779004	0	0.808364	0	0
NtU-box17	0	0	0.033341	0.0381173	0		SmU-box21	1.61683	0.370722	1.12433	0.858379		NtU-box8	0.495695	4.87922	0.0426443		SmU-box8	0	4.04368	0.0554664	0.45674	0	1.05365
NtU-box19	3.56752	3.45918	3.57113	3.60188	3.53755		SmU-box22	1.81558	1.16543	3.22188	3.27947		NtU-box9	0.879706	3.58376	0		SmU-box9	0.649813	0.930692	0	0.619944	0	0.132624
NtU-box21	2.84435	3.08905	3.26298	3.29934	3.35068		SmU-box24	3.83086	4.36807	4.88884	4.81419		NtU-box10	0.0426443	1.18269	0.0840643		SmU-box10	0	1.25262	0	0	0	0.0967894
NtU-box23	1.32881	1.12953	0.464331	0.628758	0.433826		SmU-box27	1.52256	3.61436	3.50551	5.69952		NtU-box11	0.815575	0.137504	0.443607		SmU-box11	3.13555	4.14228	2.75621	3.39077	3.04435	3.81838
NtU-box26	3.61144	4.12219	4.22567	4.15704	4.42266		SmU-box31	3.26303	2.52356	4.34291	4.4923		NtU-box12	0.250962	0.189034	0.263034		SmU-box12	3.00049	2.7192	2.44575	2.48535	2.60294	3.12772
NtU-box28	3.35841	2.94605	3.12414	3.24729	3.55409		SmU-box32	3.23005	1.65535	3.68482	2.71655		NtU-box13	0.0426443	3.20633	0		SmU-box13	4.07876	2.66358	2.18844	3.09244	3.6624	3.43678
NtU-box29	2.68195	2.93278	3.13535	3.26929	3.04646		SmU-box33	2.05068	0.370722	1.11969	1.68392		NtU-box14	0.124328	2.36457	0.15056		SmU-box14	0	3.54298	0.055651	2.01609	0.0798525	0
NtU-box30	2.29217	2.15792	1.66155	1.99214	2.1061		SmU-box34	3.95578	3.46166	4.65174	4.97623		NtU-box15	2.62293	5.86839	2.98003		SmU-box15	4.08556	2.73004	2.21822	3.53371	3.46444	3.43598
NtU-box31	2.46237	2.46792	2.19803	2.29429	2.3806		SmU-box37	4.59813	2.82843	4.32193	4.23243		NtU-box16	1.23266	6.25607	0.978196		SmU-box16	3.36704	2.84988	2.74329	2.83201	3.23721	2.7704
NtU-box32	3.26655	4.49313	3.30232	2.89003	2.35345		SmU-box38	2.3749	1.95977	3.02503	3.25096		NtU-box17	0.555816	4.20633	1.1177		SmU-box17	3.50326	2.6493	1.84419	3.16514	2.90147	3.06218
NtU-box39	0.758424	0.836207	0.555042	0.567666	0.792125		SmU-box39	2.71743	1.40054	2.82171	2.73617		NtU-box18	2.70266	2.12433	2.9222		SmU-box18	0	0.462073	0	0.734163	0	0
NtU-box40	0.162766	0.20353	0.269283	0.220819	0.41836		SmU-box41	4.40647	3.43656	4.2502	4.64137		NtU-box19	2.52857	2.926	2.56803		SmU-box19	2.50841	1.30178	1.80171	1.26076	4.23945	2.08874
NtU-box41	5.36469	5.1111	4.79436	4.4168	4.05798		SmU-box42	4.10014	4.00836	4.70913	5.39702		NtU-box20	3.60526	4.27277	3.17951		SmU-box20	1.97308	2.01162	1.54877	1.6204	2.13709	3.65864
NtU-box45	3.57546	2.94492	2.6001	2.48225	2.78064		SmU-box45	0.895303	0.451013	2.12664	2.11203		NtU-box21	0.0703893	0.0285692	0		SmU-box21	0.576956	2.33309	1.63068	2.59097	1.8422	4.08774
NtU-box46	2.59906	2.9715	2.62156	2.52674	1.87335		SmU-box50	0.675364	0.111031	0.545968	0.737254		NtU-box22	1.36177	2.3505	1.10434		SmU-box22	1.77126	0.521721	0.637265	0.839823	2.80908	3.1725
NtU-box48	4.53081	4.60429	4.12407	4.03698	3.94668		SmU-box51	3.03439	3.32193	3.87381	4.33678		NtU-box23	0.956057	0.903038	0		SmU-box23	3.052	3.24975	3.3969	3.00564	3.31663	4.78763
NtU-box49	2.18951	1.77639	2.07131	1.96595	2.17989		SmU-box54	5.99661	4.99263	5.87209	6.03122		NtU-box24	0.757023	1.79909	0		SmU-box24	3.51203	4.56343	3.07855	2.88756	3.00443	4.20896
NtU-box51	3.67954	3.89609	4.17418	4.20951	4.46303		SmU-box55	1.09761	0.197865	2.10769	1.89142		NtU-box25	4.17073	2.83794	4.22033		SmU-box25	1.92423	3.08415	1.4227	1.94857	1.0958	2.45566
NtU-box52	4.17987	4.11174	3.86631	4.06959	4.27298		SmU-box56	3.82711	3.28199	4.39211	5.02591		NtU-box26	3.17153	2.22342	3.01614		SmU-box26	0.123759	1.73333	0	0.588632	0.0547985	0.221768
NtU-box53	4.81122	5.20335	5.15831	5.08286	5.0383								NtU-box27	1.74846	0.505891	1.54597		SmU-box27	1.39266	0.481864	2.46518	2.65663	4.21645	4.66128
NtU-box55	2.80541	4.05612	3.66606	3.08451	2.71737								NtU-box28	2.64847	1.38957	2.26903		SmU-box28	2.53427	3.81564	2.58185	3.00014	2.35027	2.65087
NtU-box56	3.43121	2.82208	2.83793	3.0524	3.44795								NtU-box29	1.73552	0.669027	1.61353		SmU-box29	3.22	2.53156	2.77592	2.53101	2.64297	3.16886
NtU-box57	0.349097	0.678367	0.400919	0.26395	0.165063								NtU-box30	3.99548	5.23419	3.2032		SmU-box30	0.0515266	0.0290684	0	0	0	0
NtU-box59	2.80199	2.92213	2.4025	1.99741	1.66884								NtU-box31	3.9644	4.38059	2.99095		SmU-box31	3.73736	4.79858	2.812	4.18495	3.9658	3.97266
NtU-box61	0.661241	0.397891	0.632871	1.06854	1.25793								NtU-box32	5.18468	4.15947	3.91361		SmU-box32	2.81761	3.17889	2.84012	3.62101	3.81845	4.34564
NtU-box62	2.61254	3.0378	2.95578	2.98441	3.27238								NtU-box33	4.58075	4.63981	4.01436		SmU-box33	2.57906	0.877781	0.319887	0.776119	0.516684	3.29064
NtU-box63	3.81951	3.9358	3.94883	4.16063	4.11341								NtU-box34	0.941106	2.89918	1.33914		SmU-box34	4.3705	4.66191	3.64482	4.61777	4.27776	4.66477
NtU-box65	1.15451	3.5148	3.251	4.099	4.82489								NtU-box35	2.0036	4.54288	1.58015		SmU-box35	2.75249	3.71898	2.52162	3.49839	3.19402	3.50917
NtU-box66	0.750092	0.744266	1.40274	1.60938	2.79015								NtU-box36	3.84599	5.91456	4.45681		SmU-box36	4.27164	3.58542	2.5882	3.66107	4.03402	3.5116
NtU-box67	1.71384	2.4787	3.0639	2.67254	3.39064								NtU-box37	4.51665	5.99729	4.31397		SmU-box37	4.32977	3.95601	2.9715	4.4386	3.78669	4.31582
NtU-box68	4.47163	4.11868	4.13625	3.96273	3.96468								NtU-box38	2.64155	3.6565	2		SmU-box38	2.84418	3.18099	1.40779	3.64928	2.40305	2.43942
NtU-box71	2.68187	3.55628	3.67091	3.21304	3.40366								NtU-box39	0.956057	0.275007	0.333424		SmU-box39	2.67982	1.96813	2.20953	1.82172	3.192	2.22236
NtU-box72	5.16374	5.25785	5.83792	5.7551	6.28457								NtU-box40	0.201634	0.604071	0.15056		SmU-box40	3.04808	3.97017	3.41019	3.30577	2.43915	3.88173
NtU-box74	4.85953	4.2848	4.17525	3.90399	3.97431								NtU-box41	3.60763	3.73877	3.74201		SmU-box41	4.21823	4.1782	4.38462	4.69389	4.78807	5.25529
NtU-box75	0.302026	0.311761	0.270866	0.261227	0.442196								NtU-box42	3.46467	3.48671	3.65764		SmU-box42	4.60328	3.8287	3.93639	4.23867	4.87957	6.59764
NtU-box76	0.381448	0.490861	0.395914	0.364099	0.646682								NtU-box43	2.29278	1.18903	3.38957		SmU-box43	0	1.51621	0	1.93756	0	0.813187
NtU-box77	0.304668	0.893491	0.642357	0.29843	0.255548								NtU-box44	3.04089	2.01792	1.41143		SmU-box44	1.8409	2.41186	0.661999	1.75224	1.80081	2.83077
NtU-box78	0.012848	0.0831593	0.0601913	0.0355756	0								NtU-box45	3.03386	2.02503	0.731183		SmU-box45	2.34029	1.05475	0.244266	1.46531	1.58711	1.61682
NtU-box82	2.61628	2.68194	2.72105	2.50135	2.3952								NtU-box46	2.96717	2.41954	2.50843		SmU-box46	2.15533	5.01743	1.16431	4.07921	2.66553	4.79061
NtU-box84	0.0475872	0.186364	0.257879	0.39368	0.280737								NtU-box47	0.85599	0.970854	0.831877		SmU-box47	3.8345	5.19219	1.60927	4.06656	2.16597	3.62672
NtU-box89	4.4264	4.56678	3.81902	3.69526	3.51797								NtU-box48	4.79286	6.72765	5.90038		SmU-box48	3.29912	2.80224	2.2842	3.03902	2.46263	3.58708
NtU-box91	1.45128	1.22709	1.57611	1.49152	1.7595								NtU-box49	0.970854	0.505891	1.79077		SmU-box49	0	0.147382	0	0	0	0
NtU-box93	2.46292	3.19799	2.95564	2.78431	3.4506								NtU-box50	0.992768	0.807355	2.63227		SmU-box50	0.859648	0.577561	0.171206	0.286436	1.37289	1.48331
NtU-box97	3.58802	3.77117	3.95465	3.81284	4.20515								NtU-box51	2.30159	1.17632	2.11103		SmU-box51	3.79257	3.71651	2.65852	3.9924	3.42488	3.43446
NtU-box99	1.64802	1.48882	1.76441	1.61944	1.60005								NtU-box52	3.84298	4.02945	3.27202		SmU-box52	2.15689	3.41761	1.30833	2.46593	1.6268	1.57598
NtU-box101	3.43687	2.94184	2.89316	3.50116	4.23706								NtU-box53	3.68818	3.60051	3.74524		SmU-box53	4.47542	3.83072	3.00178	4.48078	4.93129	4.45958
NtU-box104	5.30338	5.26074	5.42372	5.36505	5.5478								NtU-box54	3.70708	3.81967	3.85898		SmU-box54	6.10224	5.86634	5.04976	5.81375	5.54018	6.07832
NtU-box105	5.13175	5.04776	5.27681	5.2825	5.49814								NtU-box55	1.71809	3.44228	4.37782		SmU-box55	2.61963	1.96705	3.26043	3.83558	5.02576	2.13327
NtU-box108	4.43399	5.08085	4.70981	4.73799	4.84463								NtU-box56	3.33771	1.02148	2.34767		SmU-box56	3.54834	3.99578	3.20551	3.73119	3.51118	4.12298
NtU-box109	0.844175	1.68772	1.31661	1.66511	1.20266								NtU-box57	2.7866	2.07039	0.887525
NtU-box112	0	0.0562917	0.136117	0.127413	0								NtU-box58	5.92884	2.48543	1.62761
NtU-box113	0.5701	0.638453	0.71167	0.592639	0.436652								NtU-box59	4.41684	2.17951	0.782409
NtU-box114	1.95214	1.86785	1.83679	1.82888	2.10772								NtU-box60	0	0.0285692	0
NtU-box115	1.91856	1.88952	2.33263	2.14468	2.41795								NtU-box61	0.0840643	0	0
NtU-box116	3.24219	3.10842	3.03849	3.24374	3.76236								NtU-box62	3.67356	3.12928	3.07553
													NtU-box63	3.43029	3.97911	2.43563
													NtU-box64	3.43429	1.20789	2.78869
													NtU-box65	2.71809	1.43296	0.925999
													NtU-box66	0.748461	1.62761	0.400538
													NtU-box67	0.731183	2.63923	0.910733
													NtU-box68	1.47508	3.0268	2.43829
													NtU-box69	1.77821	2.63923	2.6017
													NtU-box70	1.60407	2.45418	2.02148
													NtU-box71	2.48027	2.45418	3.5741
													NtU-box72	4.55949	4.33342	5.51791
													NtU-box73	4.53045	3.25852	5.20867
													NtU-box74	1.31615	0.62293	4.20398
													NtU-box75	0.298658	2.89336	0.263034
													NtU-box76	1.23266	1.80735	0.0703893
													NtU-box77	1.68706	2.09424	0.189034
													NtU-box78	0.83996	1.97085	0.0703893
													NtU-box79	3.68257	6.32319	3.72574
													NtU-box80	3.96625	7.10967	4.17473
													NtU-box81	1.54597	4.04789	1.94111
													NtU-box82	0.83996	3.33056	1.83592
													NtU-box83	1.38957	1.4957	0.687061
													NtU-box84	1.1375	0.344828	0
													NtU-box85	0.526069	0.238787	0.124328
													NtU-box86	5.57501	4.99548	4.65134
													NtU-box87	1.12433	1.24489	0.0976108
													NtU-box88	1.50589	1.02148	0.226509
													NtU-box89	5.39609	6.44178	5.97865
													NtU-box90	2.9222	0.879706	1.43829
													NtU-box91	0.0426443	0.782409	0
													NtU-box92	0.176323	0.992768	0
													NtU-box93	1.91456	1.81558	2
													NtU-box94	3.53107	5.23802	4.48607
													NtU-box95	4.66619	4.01167	4.46858
													NtU-box96	4.29131	4.18269	4.47314
													NtU-box97	3.36877	3.17951	3.04614
													NtU-box98	2.99458	2.32193	2.98368
													NtU-box99	1.7137	2.0036	1.53107
													NtU-box100	0	0	0.176323
													NtU-box101	2.93168	2.87381	1.81967
													NtU-box102	1.36177	2.49825	1.03562
													NtU-box103	3.94392	2.95977	1.60407
													NtU-box104	4.87381	4.28244	5.07382
													NtU-box105	4.75596	3.90014	4.89142
													NtU-box106	1.66448	2.20163	3.35473
													NtU-box107	1.33914	4.39232	1.22651
													NtU-box108	4.40531	4.66221	4.40463
													NtU-box109	2.55336	0.695994	1.26903
													NtU-box110	0	0.0703893	0
													NtU-box111	1.89142	1.23879	1.46989
													NtU-box112	0	0.389567	0
													NtU-box113	0.286881	0.286881	0.0840643
													NtU-box114	2.74201	1.80323	2.60407
													NtU-box115	0.956057	0.565597	0.970854
													NtU-box116	1.80323	1.29278	1.98914
