# Supplementary material for: Genome-wide identification and expression analysis of the U-box E3 ubiquitin ligase gene family related to bacterial wilt resistance in tobacco (Nicotiana tabacum L.) and eggplant (Solanum melongena L.)
Source: Front Plant Sci. 2024 Jul 30;15:1425651. doi: 10.3389/fpls.2024.1425651 (PMC11319268; doi:10.3389/fpls.2024.1425651)
Supplement: Supplementary file 12 [file Table_10.xlsx]

## Sheet: Sheet1
Table S10 Cis-elements present in the promoters of NtU-box and SmU-box genes
cis-element	Annotation	Function	NtU-box1	NtU-box2	NtU-box3	NtU-box4	NtU-box5	NtU-box6	NtU-box7	NtU-box8	NtU-box9	NtU-box10	NtU-box11	NtU-box12	NtU-box13	NtU-box14	NtU-box15	NtU-box16	NtU-box17	NtU-box18	NtU-box19	NtU-box20	NtU-box21	NtU-box22	NtU-box23	NtU-box24	NtU-box25	NtU-box26	NtU-box27	NtU-box28	NtU-box29	NtU-box30	NtU-box31	NtU-box32	NtU-box33	NtU-box34	NtU-box35	NtU-box36	NtU-box37	NtU-box38	NtU-box39	NtU-box40	NtU-box41	NtU-box42	NtU-box43	NtU-box44	NtU-box45	NtU-box46	NtU-box47
CAT-box	Cellular Development	cis-acting regulatory element related to meristem expression	1	0	0	0	0	0	1	0	2	0	0	0	0	0	0	0	1	0	2	1	0	0	0	0	1	0	1	0	0	0	0	0	0	0	0	0	0	0	1	2	0	0	0	0	0	0	0
MSA-like	Cellular Development	cis-acting element involved in cell cycle regulation	0	0	0	0	0	0	0	0	0	0	0	0	0	0	0	0	1	0	0	0	0	0	0	0	0	0	0	0	0	0	0	0	0	0	0	0	0	0	0	0	0	0	0	0	0	0	0
CCAAT-box	Cellular Development	MYBHv1 binding site	0	0	1	0	1	1	1	1	0	0	0	0	1	0	2	0	1	0	0	1	0	0	0	0	0	0	0	0	0	0	2	2	2	1	0	0	0	0	0	0	0	0	1	0	0	0	0
MBSI	Cellular Development	MYB binding site involved in flavonoid biosynthetic genes regulation	0	0	0	1	0	0	0	0	0	0	0	0	0	0	0	0	0	0	0	0	0	0	0	0	0	0	1	0	0	0	0	0	0	0	1	0	0	0	0	0	0	0	0	0	0	0	0
HD-Zip 1	Cellular Development	element involved in differentiation of the palisade mesophyll cells	0	0	0	0	0	0	1	0	0	0	0	0	0	0	0	0	0	0	0	0	0	0	0	0	0	0	0	0	0	0	0	0	0	0	0	0	0	0	0	0	0	0	0	0	0	0	0
RY-element	Cellular Development	cis-acting regulatory element involved in seed-specific regulation	0	0	0	0	1	0	0	0	0	0	0	0	0	1	0	1	1	0	1	0	0	0	0	0	0	0	0	0	0	0	0	0	0	1	1	0	0	0	0	0	0	0	0	0	0	0	0
GT1-motif	photoresponse	light responsive element	1	2	0	0	1	0	4	3	0	0	7	4	0	0	5	0	0	0	1	1	1	1	0	0	0	0	0	2	0	3	3	2	3	1	1	2	0	0	2	1	1	4	0	1	2	0	1
G-Box	photoresponse	cis-acting regulatory element involved in light responsiveness	1	8	4	1	4	7	0	2	0	0	0	0	0	0	5	1	3	1	8	4	1	1	1	1	1	1	4	0	3	1	0	3	1	4	3	0	0	1	2	3	2	1	0	0	1	0	2
Box 4	photoresponse	part of a conserved DNA module involved in light responsiveness	0	0	0	0	0	0	0	0	0	0	0	0	0	0	0	0	0	0	0	0	0	0	0	0	0	0	0	0	0	0	0	0	0	0	0	0	0	0	0	0	0	0	0	0	0	0	0
MRE	photoresponse	MYB binding site involved in light responsiveness	0	0	0	0	0	0	0	0	0	0	0	0	0	0	0	0	0	0	0	0	0	0	0	0	0	0	0	0	0	0	0	0	0	0	0	0	0	0	0	0	0	0	0	0	0	0	0
ATC-motif	photoresponse	part of a conserved DNA module involved in light responsiveness	1	0	0	0	1	0	0	0	0	0	0	0	0	0	0	0	0	0	0	0	0	0	0	0	0	0	0	0	0	0	0	0	0	0	0	0	0	0	0	0	0	0	0	0	0	0	0
Sp1	photoresponse	light responsive element	0	0	0	0	0	0	0	0	0	0	0	0	0	0	0	0	0	0	0	0	0	0	0	0	0	0	0	0	0	0	0	0	0	0	0	0	0	0	0	0	0	0	0	0	0	0	0
P-box	phytohormone	gibberellin-responsive element	1	2	1	0	0	0	0	0	1	0	0	0	0	0	0	0	0	0	0	0	0	2	0	0	0	0	0	1	0	0	1	1	1	0	0	2	2	0	0	0	0	0	0	1	2	1	0
ACE	photoresponse	cis-acting element involved in light responsiveness	0	0	0	0	0	0	1	0	0	0	0	0	0	0	1	0	0	0	0	0	1	0	0	0	0	0	0	0	0	0	1	0	1	0	0	0	0	1	0	0	0	0	0	0	0	0	0
3-AF1 binding site	photoresponse	light responsive element	0	1	1	0	0	0	0	1	1	0	0	0	1	0	1	0	0	0	0	0	0	0	0	0	0	0	0	0	0	0	1	0	0	0	0	0	0	0	0	0	0	0	0	0	0	0	0
AAAC-motif	photoresponse	light responsive element	0	0	0	0	0	0	0	0	0	0	0	0	0	0	0	0	0	0	0	0	0	0	0	0	0	0	0	0	0	0	0	0	0	0	0	0	0	0	0	0	0	0	0	0	0	0	0
AuxRR-core	phytohormone	cis-acting regulatory element involved in auxin responsiveness	0	0	0	0	0	0	0	1	1	0	0	0	2	1	0	0	0	0	0	0	0	0	0	0	0	0	0	0	0	0	0	0	0	0	0	0	0	0	0	1	0	0	0	0	0	1	0
AuxRE	phytohormone	part of an auxin-responsive element	0	0	0	0	0	0	0	0	0	0	0	0	0	1	0	0	0	0	0	0	0	0	0	0	0	0	0	0	0	0	0	0	0	0	0	0	0	0	0	0	0	0	0	0	0	0	0
ATCT-motif	photoresponse	part of a conserved DNA module involved in light responsiveness	0	0	0	0	0	0	0	0	0	0	0	0	0	0	0	0	0	0	0	0	0	0	0	0	0	0	0	0	0	0	0	0	0	0	0	0	0	0	0	0	0	0	0	0	0	0	0
TGACG-motif	phytohormone	cis-acting regulatory element involved in the MeJA-responsiveness	0	0	0	0	0	0	0	0	0	0	0	0	0	0	0	0	0	0	0	0	0	0	0	0	0	0	0	0	0	0	0	0	0	0	0	0	0	0	0	0	0	0	0	0	0	0	0
CGTCA-motif	phytohormone	cis-acting regulatory element involved in the MeJA-responsiveness	0	0	0	0	0	0	0	0	0	0	0	0	0	0	0	0	0	0	0	0	0	0	0	0	0	0	0	0	0	0	0	0	0	0	0	0	0	0	0	0	0	0	0	0	0	0	0
ABRE	phytohormone	cis-acting element involved in the abscisic acid responsiveness	0	0	0	0	0	0	0	0	0	0	0	0	0	0	0	0	0	0	0	0	0	0	0	0	0	0	0	0	0	0	0	0	0	0	0	0	0	0	0	0	0	0	0	0	0	0	0
TGA-element	phytohormone	auxin-responsive element	0	0	0	0	0	0	0	0	0	0	0	0	0	0	0	0	0	0	0	0	0	0	0	0	0	0	0	0	0	0	0	0	0	0	0	0	0	0	0	0	0	0	0	0	0	0	0
TCA-element	phytohormone	cis-acting element involved in salicylic acid responsiveness	0	0	0	2	0	0	0	0	1	0	1	0	1	1	1	0	0	1	1	0	0	2	0	0	0	1	0	0	0	2	1	0	0	0	0	3	3	0	0	0	1	0	0	0	0	0	0
TATC-box	phytohormone	cis-acting element involved in gibberellin-responsiveness	0	0	1	0	0	0	0	1	0	0	0	0	0	0	1	0	0	0	0	0	0	0	0	0	1	0	0	0	1	1	0	0	0	0	0	0	0	0	0	0	0	0	0	0	0	1	0
GARE-motif	phytohormone	gibberellin-responsive element	0	0	0	0	0	0	0	0	0	0	0	0	0	0	0	0	0	0	0	0	0	0	0	0	0	0	0	0	0	0	0	0	0	0	0	0	0	0	0	0	0	0	0	0	0	0	0
A-box	phytohormone	sequence conserved in alpha-amylase promoters	0	0	0	0	0	0	0	0	0	0	0	0	0	0	0	0	0	0	0	0	0	0	0	0	0	0	0	0	0	0	0	0	0	0	0	0	0	0	0	0	0	0	0	0	0	0	0
O2-site	phytohormone	cis-acting regulatory element involved in zein metabolism regulation	0	0	0	0	0	0	0	0	0	0	0	0	0	0	0	0	0	0	0	0	0	0	0	0	0	0	0	0	0	0	0	0	0	0	0	0	0	0	0	0	0	0	0	0	0	0	0
TC-rich repeats	Stress	cis-acting element involved in defense and stress responsiveness	1	1	0	0	1	1	1	1	0	0	1	0	0	0	1	0	0	1	0	1	0	2	0	0	0	0	0	0	1	0	1	1	0	0	0	1	1	1	2	0	2	1	0	0	0	0	0
circadian	Stress	cis-acting regulatory element involved in circadian control	0	1	0	0	0	0	0	0	0	0	1	0	0	0	0	0	1	0	0	0	0	0	0	0	1	0	0	0	0	0	0	0	0	0	0	0	0	0	0	0	0	1	0	0	0	0	0
AT-rich element	Stress	binding site of AT-rich DNA binding protein (ATBP-1)	0	0	0	0	0	0	0	0	0	0	1	0	0	0	0	0	0	0	0	0	0	0	0	0	1	0	2	0	1	0	2	0	0	0	0	0	0	0	0	1	0	0	0	0	0	0	0
LTR	Stress	cis-acting element involved in low-temperature responsiveness	0	0	0	0	0	0	0	0	0	0	0	0	0	0	0	0	0	0	0	0	0	0	0	0	0	0	0	0	0	0	0	0	0	0	0	0	1	0	0	0	0	0	0	0	0	0	0
ARE	Stress	cis-acting regulatory element essential for the anaerobic induction	0	0	0	0	0	0	0	0	0	0	0	0	0	0	0	0	0	0	0	0	0	0	0	0	0	0	0	0	0	0	0	0	0	0	0	0	0	0	0	0	0	0	0	0	0	0	0
MBS	Stress	MYB binding site involved in drought-inducibility	0	0	0	0	0	0	0	0	0	0	0	0	0	0	0	0	0	0	0	0	0	0	0	0	0	0	0	0	0	0	0	0	0	0	0	0	0	0	0	0	0	0	0	0	0	0	0
GC-motif	Stress	enhancer-like element involved in anoxic specific inducibility	0	1	0	0	0	0	0	0	0	0	0	0	0	0	1	0	0	0	1	0	0	0	0	0	0	0	0	0	0	0	0	0	0	0	0	0	0	0	0	0	0	0	0	0	0	0	0
WUN-motif	Stress	wound-responsive element	0	0	0	0	0	0	0	0	0	0	0	0	0	0	0	0	0	0	0	0	0	0	0	0	0	0	0	0	0	0	0	0	0	0	0	0	0	0	0	0	0	0	0	0	0	0	0
[truncated: 128 more columns]
